# Supplementary material for: Partial erosion on under-methylated regions and chromatin reprogramming contribute to oncogene activation in IDH mutant gliomas
Source: Epigenetics Chromatin. 2023 Apr 28;16:13. doi: 10.1186/s13072-023-00490-x (PMC10142198; doi:10.1186/s13072-023-00490-x)
Supplement: Supplementary file 2 — Additional file 2. Table S1: Sample information of WGBS data. [file 13072_2023_490_MOESM2_ESM.xlsx]

## Sheet: SuppTable.01-WGBS samples
Sample	Postion	Biomaterial type	Raw_Sample	Source	Number covered CpGs(depth >=5)	Covered CpGs (%)
brain1	Germinal Matrix	Primary Tissue	SRS309493	NIH Roadmap	26269882	91.53
brain2	Hippocampus Middle	Primary Tissue	SRS167238	NIH Roadmap	23934918	83.4
brain3	Hippocampus Middle	Primary Tissue	SRS255276	NIH Roadmap	25942418	90.39
brain4	nucleus accumbens	Bulk Tissue	5085_NAcc	GSE96612	19325988	67.34
brain5	dorsolateral prefrontal cortex	Bulk Tissue	5086_BA9	GSE96612	20129255	70.14
brain6	nucleus accumbens	Bulk Tissue	5086_NAcc	GSE96612	19670291	68.54
brain7	dorsolateral prefrontal cortex	Bulk Tissue	5248_BA9	GSE96612	19325988	67.34
brain8	hippocampus	Bulk Tissue	5248_HC	GSE96612	20129255	70.14
brain9	anterior cingulate cortex	Bulk Tissue	5250_BA24	GSE96612	19670291	68.54
brain10	dorsolateral prefrontal cortex	Bulk Tissue	5250_BA9	GSE96612	20500030	71.43
brain11	nucleus accumbens	Bulk Tissue	5250_NAcc	GSE96612	19340920	67.39
brain12	hippocampus	Bulk Tissue	5284_HC	GSE96612	19876545	69.26
brain13	nucleus accumbens	Bulk Tissue	5284_NAcc	GSE96612	19359106	67.45
brain14	dorsolateral prefrontal cortex	Bulk Tissue	5358_BA9	GSE96612	18439178	64.25
brain15	nucleus accumbens	Bulk Tissue	5358_NAcc	GSE96612	20049476	69.86
brain16	anterior cingulate cortex	Bulk Tissue	5404_BA24	GSE96612	19747242	68.81
brain17	nucleus accumbens	Bulk Tissue	5404_NAcc	GSE96612	19774351	68.9
brain18	dorsolateral prefrontal cortex	Bulk Tissue	5540_BA9	GSE96612	19380153	67.53
brain19	anterior cingulate cortex	Bulk Tissue	5552_BA24	GSE96612	20526556	71.52
brain20	dorsolateral prefrontal cortex	Bulk Tissue	5552_BA9	GSE96612	20146284	70.2
brain21	hippocampus	Bulk Tissue	5552_HC	GSE96612	19831428	69.1
brain22	dorsolateral prefrontal cortex	Bulk Tissue	5569_BA9	GSE96612	17874865	62.28
brain23	hippocampus	Bulk Tissue	5569_HC	GSE96612	19353422	67.43
brain24	anterior cingulate cortex	Bulk Tissue	5570_BA24	GSE96612	19836508	69.12
brain25	dorsolateral prefrontal cortex	Bulk Tissue	5570_BA9	GSE96612	16329366	56.9
brain26	hippocampus	Bulk Tissue	5570_HC	GSE96612	16886767	58.84
brain27	anterior cingulate cortex	Bulk Tissue	5628_BA24	GSE96612	17373618	60.54
brain28	dorsolateral prefrontal cortex	Bulk Tissue	5628_BA9	GSE96612	18301472	63.77
brain29	hippocampus	Bulk Tissue	5628_HC	GSE96612	17587781	61.28
brain30	nucleus accumbens	Bulk Tissue	5628_NAcc	GSE96612	20112725	70.08
brain31	anterior cingulate cortex	Sorted Tissue	5248_BA24_neg	GSE96612	20244315	70.54
brain32	anterior cingulate cortex	Sorted Tissue	5248_BA24_pos	GSE96612	20903150	72.83
brain33	dorsolateral prefrontal cortex	Sorted Tissue	5248_BA9_neg	GSE96612	19140766	66.69
brain34	dorsolateral prefrontal cortex	Sorted Tissue	5248_BA9_pos	GSE96612	20244315	70.54
brain35	hippocampus	Sorted Tissue	5248_HC_neg	GSE96612	20903150	72.83
brain36	hippocampus	Sorted Tissue	5248_HC_pos	GSE96612	19140766	66.69
brain37	nucleus accumbens	Sorted Tissue	5248_NAcc_neg	GSE96612	18227466	63.51
brain38	nucleus accumbens	Sorted Tissue	5248_NAcc_pos	GSE96612	19995185	69.67
brain39	anterior cingulate cortex	Sorted Tissue	5284_BA24_pos	GSE96612	20318047	70.79
brain40	dorsolateral prefrontal cortex	Sorted Tissue	5284_BA9_neg	GSE96612	21362674	74.43
brain41	dorsolateral prefrontal cortex	Sorted Tissue	5284_BA9_pos	GSE96612	21652273	75.44
brain42	hippocampus	Sorted Tissue	5284_HC_neg	GSE96612	22570472	78.64
brain43	hippocampus	Sorted Tissue	5284_HC_pos	GSE96612	21980291	76.59
brain44	nucleus accumbens	Sorted Tissue	5284_NAcc_neg	GSE96612	22191254	77.32
brain45	nucleus accumbens	Sorted Tissue	5284_NAcc_pos	GSE96612	20895880	72.81
brain46	anterior cingulate cortex	Sorted Tissue	5552_BA24_neg	GSE96612	21234749	73.99
brain47	dorsolateral prefrontal cortex	Sorted Tissue	5552_BA9_neg	GSE96612	20526971	71.52
brain48	dorsolateral prefrontal cortex	Sorted Tissue	5552_BA9_pos	GSE96612	20716631	72.18
brain49	hippocampus	Sorted Tissue	5552_HC_neg	GSE96612	22223409	77.43
brain50	hippocampus	Sorted Tissue	5552_HC_pos	GSE96612	21785036	75.91
brain51	nucleus accumbens	Sorted Tissue	5552_NAcc_neg	GSE96612	21699807	75.61
brain52	nucleus accumbens	Sorted Tissue	5552_NAcc_pos	GSE96612	21142551	73.67
brain53	anterior cingulate cortex	Sorted Tissue	5569_BA24_neg	GSE96612	22548518	78.57
brain54	anterior cingulate cortex	Sorted Tissue	5569_BA24_pos	GSE96612	21300551	74.22
brain55	dorsolateral prefrontal cortex	Sorted Tissue	5569_BA9_neg	GSE96612	20248855	70.55
brain56	dorsolateral prefrontal cortex	Sorted Tissue	5569_BA9_pos	GSE96612	20460525	71.29
brain57	hippocampus	Sorted Tissue	5569_HC_neg	GSE96612	22109879	77.04
brain58	hippocampus	Sorted Tissue	5569_HC_pos	GSE96612	19875463	69.25
brain59	nucleus accumbens	Sorted Tissue	5569_NAcc_neg	GSE96612	20269349	70.62
brain60	nucleus accumbens	Sorted Tissue	5569_NAcc_pos	GSE96612	19261876	67.11
brain61	anterior cingulate cortex	Sorted Tissue	5570_BA24_pos	GSE96612	22032220	76.77
brain62	dorsolateral prefrontal cortex	Sorted Tissue	5570_BA9_neg	GSE96612	21923195	76.39
brain63	dorsolateral prefrontal cortex	Sorted Tissue	5570_BA9_pos	GSE96612	22253496	77.54
brain64	hippocampus	Sorted Tissue	5570_HC_neg	GSE96612	22164340	77.23
brain65	hippocampus	Sorted Tissue	5570_HC_pos	GSE96612	22044480	76.81
brain66	nucleus accumbens	Sorted Tissue	5570_NAcc_neg	GSE96612	21822198	76.04
brain67	nucleus accumbens	Sorted Tissue	5570_NAcc_pos	GSE96612	21517107	74.97
brain68	anterior cingulate cortex	Sorted Tissue	5628_BA24_neg	GSE96612	21483482	74.86
brain69	anterior cingulate cortex	Sorted Tissue	5628_BA24_pos	GSE96612	20480083	71.36
brain70	dorsolateral prefrontal cortex	Sorted Tissue	5628_BA9_neg	GSE96612	19493666	67.92
brain71	dorsolateral prefrontal cortex	Sorted Tissue	5628_BA9_pos	GSE96612	21645677	75.42
brain72	hippocampus	Sorted Tissue	5628_HC_neg	GSE96612	20978042	73.09
brain73	hippocampus	Sorted Tissue	5628_HC_pos	GSE96612	21189494	73.83
brain74	nucleus accumbens	Sorted Tissue	5628_NAcc_neg	GSE96612	19333152	67.36
brain75	nucleus accumbens	Sorted Tissue	5628_NAcc_pos	GSE96612	22461505	78.26
IDH_glioma1	brain, NOS	primary glioblastoma	TCGA-06-0128	TCGA	23807332	82.95
IDH_glioma2	brain, NOS	primary glioblastoma	TCGA-16-1460	TCGA	24235634	84.44
IDH_glioma3	brain, NOS	primary glioblastoma	TCGA-19-1788	TCGA	24708685	86.09
IDH_glioma4	brain, NOS	primary glioblastoma	AK015	DKFZ	24840453	86.55
IDH_glioma5	brain, NOS	primary glioblastoma	AK041	DKFZ	24840453	86.55
IDH_glioma6	brain, NOS	primary glioblastoma	AK066	DKFZ	24840453	86.55
IDH_glioma7	brain, NOS	primary glioblastoma	AK068	DKFZ	24840453	86.55
IDH_glioma8	brain, NOS	primary glioblastoma	AK076	DKFZ	24840453	86.55
IDH_glioma9	brain, NOS	primary glioblastoma	AK085	DKFZ	24840453	86.55
IDH_glioma10	brain, NOS	primary glioblastoma	AK102	DKFZ	24840453	86.55
IDH_glioma11	brain, NOS	primary glioblastoma	AK103	DKFZ	24840453	86.55
IDH_glioma12	brain, NOS	primary glioblastoma	AK124	DKFZ	24840453	86.55
IDH_glioma13	brain, NOS	primary glioblastoma	AK199	DKFZ	24840453	86.55
IDH_glioma14	brain, NOS	primary glioblastoma	AK213	DKFZ	24840453	86.55
IDH_glioma15	brain, NOS	primary glioblastoma	AK231	DKFZ	24840453	86.55

## Sheet: Sheet2
	Covered CpGs (%)
	56.9
	58.84
	60.54
	61.28
	62.28
	63.51
	63.77
	64.25
	66.69
	66.69
	67.11
	67.34
	67.34
	67.36
	67.39
	67.43
	67.45
	67.53
	67.92
	68.54
	68.54
	68.81
	68.9
	69.1
	69.12
	69.25
	69.26
	69.67
	69.86
	70.08
	70.14
	70.14
	70.2
	70.54
	70.54
	70.55
	70.62
	70.79
	71.29
	71.36
	71.43
	71.52
	71.52
	72.18
	72.81
	72.83
	72.83
	73.09
	73.67
	73.83
	73.99
	74.22
	74.43
	74.86
	74.97
	75.42
	75.44
	75.61
	75.91
	76.04
	76.39
	76.59
	76.77
	76.81
	77.04
	77.23
	77.32
	77.43
	77.54
	78.26
	78.57
	78.64
	78.91
	80.53
	82.95
	83.4
	83.95
	84.44
	86.09
	86.55
	86.55
	86.55
	86.55
	86.55
	86.55
	86.55
	86.55
	86.55
	86.55
	86.55
	86.55
	86.55
	86.55
	86.55
	86.55
	86.55
	86.55
	86.55
	86.55
	86.55
	86.55
	86.55
	86.55
	86.55
	86.55
	86.55
	86.55
	86.55
	86.55
	86.55
	86.55
	86.55
	86.55
	86.55
	86.55
	86.55
	86.55
	86.55
	86.55
	86.55
	86.55
	86.55
	86.55
	86.55
	86.55
	86.55
	86.55
	86.55
	86.55
	86.55
	86.55
	86.55
	86.55
	86.55
	86.55
	86.55
	86.55
	86.55
	86.55
	90.39
	91.53
