# Supplementary material for: Partial erosion on under-methylated regions and chromatin reprogramming contribute to oncogene activation in IDH mutant gliomas
Source: Epigenetics Chromatin. 2023 Apr 28;16:13. doi: 10.1186/s13072-023-00490-x (PMC10142198; doi:10.1186/s13072-023-00490-x)
Supplement: Supplementary file 3 — Additional file 3. Table S2: The genomic context of phUMRs and fhUMRs. [file 13072_2023_490_MOESM3_ESM.xlsx]

## Sheet: phUMRs
chr	start	end	Symbol	hyper_start	hyper_end	length	proportion	hyper_CGs	umr_start	umr_end	hyper_mean_normal	hyper_mean_IDH	hyper_left_right
chr1	1950326	1951325	GABRD	1951055	1951322	268	0.310345	36	1950329	1951055	0.0143519	0.361002	hyper_in_right
chr1	2460457	2462606	HES5	2460471	2461446	976	0.520833	100	2461446	2462580	0.048649	0.409464	hyper_in_left
chr1	3772899	3774598	DFFB	3774464	3774585	122	0.0518519	7	3772924	3774464	0.10287	0.338443	hyper_in_right
chr1	6265231	6266752	RNF207	6265244	6265757	514	0.204918	25	6265757	6266751	0.136247	0.402151	hyper_in_left
chr1	8937532	8939531	ENO1-AS1	8937579	8937895	317	0.112426	19	8937895	8939531	0.0955284	0.426697	hyper_in_left
chr1	12676934	12678533	DHRS3	12676950	12677029	80	0.0438596	5	12677029	12678529	0.044064	0.280234	hyper_in_left
chr1	15478674	15481423	TMEM51	15480855	15481419	565	0.175115	38	15478798	15480855	0.0742437	0.531928	hyper_in_right
chr1	16399557	16400506	FAM131C	16399567	16399893	327	0.336957	31	16399893	16400481	0.0140739	0.426631	hyper_in_left
chr1	17019334	17020783	ESPNP	17019355	17019713	359	0.25	40	17019713	17020760	0.0623877	0.44353	hyper_in_left
chr1	17026038	17027837	ESPNP	17026042	17026298	257	0.147059	25	17026298	17027837	0.0448728	0.305358	hyper_in_left
chr1	17445302	17446301	PADI2	17445329	17445699	371	0.223881	15	17445699	17446292	0.127222	0.536952	hyper_in_left
chr1	18433703	18437802	IGSF21	18435903	18437762	1860	0.418868	111	18433733	18435903	0.0298516	0.773394	hyper_in_right
chr1	20692573	20693822	LINC01141	20692585	20693044	460	0.428571	48	20693044	20693819	0.0387754	0.577069	hyper_in_left
chr1	20959761	20960966	PINK1	20960811	20960928	118	0.0612245	6	20959812	20960811	0.03676	0.364412	hyper_in_right
chr1	21985582	21986281	RAP1GAP	21985865	21985908	44	0.126984	8	21985908	21986251	0.00138875	0.19576	hyper_in_left
chr1	21995218	21996467	RAP1GAP	21995255	21995372	118	0.0674157	6	21995372	21996459	0.0596817	0.376533	hyper_in_left
chr1	23885320	23886519	ID3	23885366	23885695	330	0.236111	17	23885695	23886495	0.0535941	0.389972	hyper_in_left
chr1	24151140	24152389	HMGCL	24152277	24152382	106	0.122807	7	24151187	24152277	0.12494	0.368966	hyper_in_right
chr1	24741816	24743015	NIPAL3	24741833	24741878	46	0.0526316	3	24741878	24742998	0.130627	0.32214	hyper_in_left
chr1	26758215	26759214	DHDDS	26758269	26758326	58	0.0862069	5	26758326	26759190	0.09768	0.41804	hyper_in_left
chr1	27191032	27192494	SFN	27192336	27192494	159	0.0761905	8	27191071	27192336	0.115271	0.385265	hyper_in_right
chr1	27718099	27719548	GPR3	27718207	27718785	579	0.197802	18	27718785	27719537	0.0628211	0.460386	hyper_in_left
chr1	28198811	28199710	THEMIS2	28199159	28199702	544	0.492754	34	28198825	28199159	0.0528903	0.462123	hyper_in_right
chr1	29562721	29565070	PTPRU	29564225	29565056	832	0.416031	109	29562746	29564225	0.0256685	0.593592	hyper_in_right
chr1	31845743	31846922	FABP3	31845777	31845935	159	0.163636	9	31845935	31846922	0.0561044	0.371214	hyper_in_left
chr1	32670732	32671881	IQCC	32670771	32670858	88	0.10989	10	32670858	32671869	0.130415	0.391828	hyper_in_left
chr1	33546267	33547766	AZIN2	33547230	33547749	520	0.261905	22	33546307	33547230	0.0452695	0.594349	hyper_in_right
chr1	36183635	36184977	C1orf216	36184835	36184974	140	0.117647	10	36183672	36184835	0.016816	0.322467	hyper_in_right
chr1	36771974	36773023	SH3D21	36771979	36772469	491	0.478723	45	36772469	36773008	0.023948	0.433395	hyper_in_left
chr1	38470500	38471549	FHL3	38470527	38470682	156	0.0909091	9	38470682	38471526	0.135199	0.375229	hyper_in_left
chr1	40156847	40158296	HPCAL4	40156857	40156935	79	0.0306122	3	40156935	40158289	0.0282267	0.23796	hyper_in_left
chr1	40780656	40783055	COL9A2	40781005	40781955	951	0.420118	71	40781955	40783048	0.0341711	0.452118	hyper_in_left
chr1	42921474	42922723	ZMYND12	42921501	42921727	227	0.125	12	42921727	42922721	0.0451917	0.436613	hyper_in_left
chr1	45139396	45140745	TMEM53	45139493	45139613	121	0.152778	11	45139613	45140711	0.0132973	0.412192	hyper_in_left
chr1	45965205	45966404	CCDC163	45965233	45965519	287	0.175439	10	45965519	45966396	0.05393	0.386401	hyper_in_left
chr1	46668546	46669645	LURAP1	46669280	46669624	345	0.173077	9	46668650	46669280	0.0157356	0.328177	hyper_in_right
chr1	47690529	47691828	TAL1	47690597	47690686	90	0.0408163	4	47690686	47691726	0.051615	0.287747	hyper_in_left
chr1	47695433	47698182	TAL1	47695453	47696788	1336	0.335227	59	47696788	47698180	0.0777134	0.392799	hyper_in_left
chr1	50489239	50489953	AGBL4	50489247	50489398	152	0.16	8	50489398	50489845	0.0516475	0.398241	hyper_in_left
chr1	50888366	50891215	DMRTA2	50888395	50888639	245	0.105263	20	50888639	50891209	0.0696725	0.447018	hyper_in_left
chr1	52082395	52083544	OSBPL9	52083160	52083544	385	0.339286	19	52082575	52083160	0.0223542	0.426762	hyper_in_right
chr1	53527584	53528783	PODN	53528307	53528773	467	0.364583	35	53527600	53528307	0.0229686	0.586634	hyper_in_right
chr1	62207508	62209157	PATJ	62207676	62207917	242	0.135593	16	62207917	62209140	0.0108694	0.313879	hyper_in_left
chr1	63782678	63783777	LINC00466	63782688	63782990	303	0.351648	32	63782990	63783773	0.0540009	0.392593	hyper_in_left
chr1	65612935	65614984	AK4	65612951	65613002	52	0.0220994	4	65613002	65614897	0.087835	0.326885	hyper_in_left
chr1	66998483	66999832	SGIP1	66998563	66998973	411	0.463768	32	66998973	66999813	0.0427859	0.391928	hyper_in_left
chr1	68696162	68698799	WLS	68696198	68697100	903	0.413043	57	68697100	68698755	0.0302946	0.521046	hyper_in_left
chr1	70032474	70036073	LRRC7	70032488	70032642	155	0.0343137	7	70032642	70036073	0.111973	0.501366	hyper_in_left
chr1	77747314	77749163	AK5	77747323	77747343	21	0.0222222	3	77747343	77749125	0.0320533	0.24384	hyper_in_left
chr1	85462231	85464180	MCOLN2	85463885	85464166	282	0.222222	32	85462245	85463885	0.0304997	0.294019	hyper_in_right
chr1	85665972	85667721	SYDE2	85665985	85666084	100	0.0382514	7	85666084	85667689	0.0507543	0.345257	hyper_in_left
chr1	86042016	86043665	DDAH1	86043146	86043652	507	0.153846	18	86042032	86043146	0.0238244	0.63802	hyper_in_right
chr1	86045396	86047145	CCN1	86045435	86045527	93	0.0756303	9	86045527	86047134	0.183179	0.645872	hyper_in_left
chr1	86620913	86622662	COL24A1	86620921	86621418	498	0.291262	30	86621418	86622644	0.06392	0.523302	hyper_in_left
chr1	90097652	90099851	LRRC8C	90099599	90099819	221	0.0691824	11	90097749	90099599	0.00853455	0.412926	hyper_in_right
chr1	91316276	91317625	BARHL2	91316292	91316937	646	0.490909	54	91316937	91317601	0.0316876	0.455105	hyper_in_left
chr1	92545638	92546592	BTBD8	92546217	92546566	350	0.403509	23	92545662	92546217	0.00707522	0.397645	hyper_in_right
chr1	92947762	92952461	GFI1	92951974	92952461	488	0.146552	51	92947794	92951974	0.0283602	0.468994	hyper_in_right
chr1	94146299	94147771	BCAR3-AS1	94146322	94146521	200	0.146154	19	94146521	94147691	0.0967784	0.417537	hyper_in_left
chr1	95006788	95008087	F3	95006811	95007331	521	0.482143	54	95007331	95008050	0.018528	0.495826	hyper_in_left
chr1	95699089	95700288	RWDD3	95699127	95699241	115	0.0444444	4	95699241	95700288	0.108965	0.437408	hyper_in_left
chr1	98510738	98511937	MIR2682	98510754	98511457	704	0.649485	63	98511457	98511937	0.0200546	0.353858	hyper_in_left
chr1	101701505	101704604	S1PR1	101703977	101704597	621	0.134454	16	101701556	101703977	0.0382256	0.432668	hyper_in_right
chr1	108741883	108743632	SLC25A24	108741988	108742857	870	0.557522	63	108742857	108743612	0.0364019	0.495236	hyper_in_left
chr1	109656088	109657037	C1orf194	109656100	109656320	221	0.230769	15	109656320	109657035	0.058152	0.414886	hyper_in_left
chr1	110051930	110053035	AMIGO1	110051969	110052047	79	0.09375	9	110052047	110052825	0.0482133	0.294274	hyper_in_left
chr1	110752582	110754481	KCNC4	110752592	110752632	41	0.0187793	4	110752632	110754481	0.0060225	0.24823	hyper_in_left
chr1	110880274	110883023	RBM15-AS1	110880366	110880582	217	0.075	15	110880582	110883000	0.047994	0.419912	hyper_in_left
chr1	111888485	111889634	PIFO	111889455	111889598	144	0.188679	10	111888517	111889455	0.051376	0.249512	hyper_in_right
chr1	113256950	113259166	PPM1J	113256966	113257319	354	0.183099	26	113257319	113259067	0.0567623	0.457409	hyper_in_left
chr1	113497847	113499896	SLC16A1	113499563	113499849	287	0.0927152	14	113497893	113499563	0.0239679	0.374793	hyper_in_right
chr1	114694931	114697380	SYT6	114696244	114697369	1126	0.419192	83	114694935	114696244	0.0134519	0.486525	hyper_in_right
chr1	115054034	115054833	TRIM33	115054676	115054828	153	0.225	9	115054047	115054676	0.0749511	0.377244	hyper_in_right
chr1	115211982	115213281	DENND2C	115211986	115212128	143	0.0337079	3	115212128	115213279	0.151407	0.397923	hyper_in_left
chr1	116518488	116519587	SLC22A15	116519081	116519576	496	0.606383	57	116518534	116519081	0.00938754	0.512631	hyper_in_right
chr1	116915281	116917130	ATP1A1	116915296	116915480	185	0.111111	18	116915480	116917126	0.024015	0.360822	hyper_in_left
chr1	117112851	117114150	CD58	117112873	117113283	411	0.37963	41	117113283	117114147	0.0195585	0.423249	hyper_in_left
chr1	117209066	117210565	IGSF3	117209183	117209555	373	0.153153	17	117209555	117210557	0.166819	0.424883	hyper_in_left
chr1	117663622	117665221	TRIM45	117664978	117665215	238	0.176991	20	117663671	117664978	0.0815315	0.421222	hyper_in_right
chr1	118147667	118149616	TENT5C	118149424	118149614	191	0.0839695	11	118147764	118149424	0.0623118	0.367918	hyper_in_right
chr1	119529075	119530624	TBX15	119529087	119529793	707	0.26	26	119529793	119530621	0.116585	0.50257	hyper_in_left
chr1	145472964	145474763	ANKRD34A	145472993	145473901	909	0.561538	73	145473901	145474739	0.00998	0.593125	hyper_in_left
chr1	145515253	145517001	PEX11B	145515264	145515508	245	0.129412	11	145515508	145516975	0.0461527	0.317139	hyper_in_left
chr1	145588916	145589665	NUDT17	145588941	145589110	170	0.166667	8	145589110	145589663	0.062015	0.433482	hyper_in_left
chr1	146544087	146544886	LOC728989	146544297	146544886	590	0.755102	37	146544097	146544297	0.0575046	0.346063	hyper_in_right
chr1	147735305	147736404	MIR5087	147735346	147735629	284	0.327273	18	147735629	147736396	0.0491128	0.352982	hyper_in_left
chr1	147993677	147994676	LINC01138	147994202	147994241	40	0.0588235	3	147993749	147994202	0.00299667	0.21602	hyper_in_right
chr1	147999817	148000916	LINC01138	147999932	148000129	198	0.246377	17	148000129	148000885	0.0378182	0.280351	hyper_in_left
chr1	148240963	148242112	PPIAL4D	148241048	148241612	565	0.614035	35	148241612	148242101	0.0248306	0.330931	hyper_in_left
chr1	150946079	150947928	CERS2	150946118	150946208	91	0.0361446	6	150946208	150947909	0.120743	0.442065	hyper_in_left
chr1	150980379	150981678	PRUNE1	150981356	150981652	297	0.222222	16	150980411	150981356	0.0232725	0.394281	hyper_in_right
chr1	151512041	151513590	TUFT1	151512686	151512705	20	0.0375	3	151512705	151513583	0.00682	0.172113	hyper_in_left
chr1	151965733	151966832	S100A10	151965756	151965966	211	0.168421	16	151965966	151966829	0.100719	0.384382	hyper_in_left
chr1	153747584	153748783	SLC27A3	153747609	153747966	358	0.271028	29	153747966	153748763	0.0242841	0.480689	hyper_in_left
chr1	153935430	153936929	CREB3L4	153936686	153936909	224	0.166667	13	153935442	153936686	0.0526454	0.361155	hyper_in_right
chr1	154908698	154910367	PMVK	154908706	154908805	100	0.0736842	7	154908805	154910135	0.187267	0.485161	hyper_in_left
chr1	155098615	155101664	EFNA1	155098628	155099499	872	0.391566	65	155099499	155101664	0.0469445	0.578135	hyper_in_left
chr1	156646546	156648095	NES	156646549	156647175	627	0.742268	72	156647175	156648065	0.0680624	0.523344	hyper_in_left
chr1	156674635	156676734	CRABP2	156674669	156674688	20	0.0217391	3	156674688	156676705	0.205207	0.27421	hyper_in_left
chr1	159750298	159751297	DUSP23	159750928	159751280	353	0.411765	35	159750314	159750928	0.0147823	0.416793	hyper_in_right
chr1	159894491	159895540	TAGLN2	159894495	159895010	516	0.515152	34	159895010	159895532	0.0267582	0.526557	hyper_in_left
chr1	159914905	159915904	IGSF9	159915739	159915893	155	0.237288	14	159915019	159915739	0.0516171	0.318014	hyper_in_right
chr1	160990350	160991349	TSTD1	160990364	160990521	158	0.216667	13	160990521	160991326	0.0696585	0.324425	hyper_in_left
chr1	161146623	161147772	B4GALT3	161147597	161147752	156	0.15	9	161146680	161147597	0.120169	0.589837	hyper_in_right
chr1	161993182	161994181	OLFML2B	161993207	161993364	158	0.11236	10	161993364	161994153	0.095589	0.47967	hyper_in_left
chr1	162791981	162792780	HSD17B7	162792366	162792767	402	0.510638	24	162792041	162792366	0.0307371	0.342093	hyper_in_right
chr1	167522390	167523739	CREG1	167522422	167522702	281	0.242424	24	167522702	167523713	0.0160337	0.437559	hyper_in_left
chr1	168104926	168106924	GPR161	168104979	168105079	101	0.0342466	5	168105079	168106850	0.126024	0.55453	hyper_in_left
chr1	170630429	170634328	PRRX1	170630474	170631735	1262	0.401235	65	170631735	170634320	0.0192134	0.614006	hyper_in_left
chr1	173836338	173838337	SNORD75	173836368	173836693	326	0.173913	20	173836693	173838330	0.0777495	0.403047	hyper_in_left
chr1	174127827	174129576	RABGAP1L	174129370	174129564	195	0.0546875	7	174127905	174129370	0.0106386	0.40206	hyper_in_right
chr1	178511032	178512681	C1orf220	178511085	178511271	187	0.106796	11	178511271	178512648	0.0683155	0.509425	hyper_in_left
chr1	179711835	179713584	FAM163A	179711859	179712091	233	0.0738636	13	179712091	179713584	0.0389008	0.427519	hyper_in_left
chr1	181057356	181059655	IER5	181057360	181057458	99	0.0338164	7	181057458	181059649	0.129857	0.40987	hyper_in_left
chr1	182358472	182361571	GLUL	182361427	182361562	136	0.0735294	15	182358790	182361427	0.031196	0.384035	hyper_in_right
chr1	184942699	184943798	NIBAN1	184943684	184943776	93	0.104167	10	184942757	184943684	0.046773	0.256332	hyper_in_right
chr1	197879895	197881944	LHX9	197879923	197880260	338	0.189655	22	197880260	197881943	0.0330759	0.400883	hyper_in_left
chr1	197884747	197889346	LHX9	197887727	197889335	1609	0.302885	63	197884775	197887727	0.0962946	0.596007	hyper_in_right
chr1	201083116	201084215	ASCL5	201084017	201084206	190	0.271739	25	201083120	201084017	0.036362	0.454715	hyper_in_right
chr1	201437638	201438787	PHLDA3	201437658	201437709	52	0.0619469	7	201437709	201438757	0.0243229	0.307531	hyper_in_left
chr1	205424887	205426536	MIR135B	205424899	205425934	1036	0.562914	85	205425934	205426532	0.0216188	0.569294	hyper_in_left
chr1	214453725	214455394	SMYD2	214453783	214453882	100	0.035461	5	214453882	214455388	0.069234	0.293318	hyper_in_left
chr1	214724328	214725877	PTPN14	214724334	214724604	271	0.25	30	214724604	214725873	0.036312	0.41378	hyper_in_left
chr1	215255050	215257299	KCNK2	215255110	215255856	747	0.293706	42	215255856	215257272	0.0307279	0.742479	hyper_in_left
chr1	218518416	218521065	TGFB2-AS1	218519815	218521045	1231	0.389706	53	218518489	218519815	0.0270064	0.541673	hyper_in_right
chr1	219346998	219348378	LYPLAL1	219347970	219348360	391	0.122807	7	219347021	219347970	0.11458	0.399753	hyper_in_right
chr1	224803405	224805454	CNIH3	224803432	224803469	38	0.0170455	3	224803469	224805451	0.19938	0.4112	hyper_in_left
chr1	226069475	226070924	TMEM63A	226069490	226069648	159	0.0813008	10	226069648	226070897	0.076582	0.404663	hyper_in_left
chr1	226270495	226271794	H3P6	226271514	226271794	281	0.255102	25	226270628	226271514	0.035634	0.499866	hyper_in_right
chr1	229477084	229479539	CCSAP	229479277	229479539	263	0.0459184	9	229477212	229479277	0.0993744	0.433879	hyper_in_right
chr1	230560358	230562773	PGBD5	230560381	230560945	565	0.0995851	24	230560945	230562768	0.0528013	0.534575	hyper_in_left
chr1	231296789	231299088	TRIM67	231296811	231296997	187	0.0645161	12	231296997	231299084	0.0786792	0.472473	hyper_in_left
chr1	231761837	231763325	DISC1	231762941	231763319	379	0.337209	29	231762045	231762941	0.0534586	0.392286	hyper_in_right
chr1	233749203	233750702	KCNK1	233750299	233750692	394	0.218487	26	233749262	233750299	0.0247746	0.486942	hyper_in_right
chr1	236227179	236228928	NID1	236227241	236227456	216	0.0769231	12	236227456	236228912	0.109518	0.407142	hyper_in_left
chr1	236686962	236688445	LGALS8-AS1	236686995	236687766	772	0.774648	55	236687766	236688445	0.00593473	0.593314	hyper_in_left
chr1	239549303	239551402	CHRM3	239551187	239551396	210	0.103448	15	239549379	239551187	0.0291907	0.328134	hyper_in_right
chr1	242686279	242688778	PLD5	242686289	242687055	767	0.15847	29	242687055	242688772	0.0643545	0.492481	hyper_in_left
chr1	244815312	244817634	DESI2	244815316	244815600	285	0.0454545	6	244815600	244817632	0.13488	0.520513	hyper_in_left
chr1	245316305	245320454	KIF26B	245320246	245320437	192	0.0257143	9	245316330	245320246	0.01629	0.260727	hyper_in_right
chr10	6186450	6187849	PFKFB3	6187548	6187842	295	0.151079	21	6186462	6187548	0.0512167	0.380974	hyper_in_right
chr10	7449703	7455202	SFMBT2	7449725	7450110	386	0.0854271	34	7450110	7455197	0.0933947	0.539683	hyper_in_left
chr10	7449703	7455202	SFMBT2	7449725	7450110	386	0.0854271	34	7450110	7455197	0.0933947	0.539683	hyper_in_left
chr10	13141135	13142734	OPTN	13141144	13141260	117	0.0326087	3	13141260	13142731	0.0645233	0.266757	hyper_in_left
chr10	13341230	13342329	PHYH	13341254	13341676	423	0.258065	24	13341676	13342327	0.0227817	0.346328	hyper_in_left
chr10	13388490	13392139	SEPHS1	13388518	13388689	172	0.0271318	7	13388689	13392131	0.0537357	0.352574	hyper_in_left
chr10	15761030	15762229	ITGA8	15761060	15761342	283	0.122222	11	15761342	15762222	0.0285982	0.381721	hyper_in_left
chr10	18428978	18430327	CACNB2	18430199	18430323	125	0.0708661	9	18429034	18430199	0.01866	0.315269	hyper_in_right
chr10	20104219	20107368	PLXDC2	20106945	20107352	408	0.0427807	8	20104251	20106945	0.130116	0.485826	hyper_in_right
chr10	21461668	21463767	NEBL	21461705	21461740	36	0.016129	3	21461740	21463756	0.0383033	0.30656	hyper_in_left
chr10	21783424	21786583	MIR1915	21783488	21783839	352	0.143443	35	21783839	21786548	0.0375903	0.42208	hyper_in_left
chr10	21813950	21816599	SKIDA1	21813991	21814538	548	0.123711	24	21814538	21816592	0.0386525	0.591227	hyper_in_left
chr10	21822269	21824568	MLLT10	21824062	21824074	13	0.0165746	3	21822303	21824062	0	0.0666667	hyper_in_right
chr10	22725609	22726908	LOC100499489	22725638	22725972	335	0.328125	42	22725972	22726885	0.02335	0.414571	hyper_in_left
chr10	27528813	27532362	ACBD5	27528824	27528977	154	0.0517241	9	27528977	27532347	0.113684	0.37589	hyper_in_left
chr10	30721948	30723997	MAP3K8	30721971	30722231	261	0.0903226	14	30722231	30723967	0.0411857	0.461638	hyper_in_left
chr10	31607222	31610721	ZEB1	31607236	31607542	307	0.0860215	24	31607542	31610707	0.0588721	0.497322	hyper_in_left
chr10	32216030	32218829	ARHGAP12	32216060	32216212	153	0.0320856	6	32216212	32218820	0.287768	0.471958	hyper_in_left
chr10	35928970	35933419	FZD8	35928984	35929317	334	0.120205	47	35929317	35933395	0.0182598	0.391279	hyper_in_left
chr10	43571943	43573442	RET	43573114	43573433	320	0.182857	32	43571969	43573114	0.0780069	0.387742	hyper_in_right
chr10	43600272	43601250	RET	43600294	43600775	482	0.604167	58	43600775	43601219	0.030554	0.569033	hyper_in_left
chr10	43950698	43951547	ZNF487	43950705	43950931	227	0.179487	14	43950931	43951533	0.0868	0.411253	hyper_in_left
chr10	46167478	46168527	ZFAND4	46167565	46167680	116	0.07	7	46167680	46168521	0.03348	0.388516	hyper_in_left
chr10	46970192	46971441	SYT15	46970242	46970349	108	0.102804	11	46970349	46971437	0.0451555	0.335421	hyper_in_left
chr10	49812717	49813474	ARHGAP22	49812731	49813036	306	0.471698	25	49813036	49813434	0.087978	0.320084	hyper_in_left
chr10	50603099	50606848	DRGX	50603127	50603466	340	0.101961	26	50603466	50606846	0.0345892	0.352978	hyper_in_left
chr10	50746333	50747932	NA	50747793	50747904	112	0.0594059	6	50746454	50747793	0.0421783	0.328983	hyper_in_right
chr10	50969634	50970683	OGDHL	50969666	50970063	398	0.347826	32	50970063	50970649	0.0245087	0.461543	hyper_in_left
chr10	52177405	52178404	ASAH2	52178249	52178404	156	0.0952381	6	52177483	52178249	0.0503417	0.317302	hyper_in_right
chr10	52833258	52835157	PRKG1	52833319	52833395	77	0.0258621	3	52833395	52835145	0.108583	0.29414	hyper_in_left
chr10	54073019	54075018	PRKG1-AS1	54073047	54073445	399	0.179245	19	54073445	54075003	0.0269984	0.627489	hyper_in_left
chr10	64574669	64578967	EGR2	64574733	64574768	36	0.00909091	3	64574768	64578965	0.0278833	0.114747	hyper_in_left
chr10	71077944	71079443	HK1	71077954	71078234	281	0.194805	30	71078234	71079442	0.0510547	0.59145	hyper_in_left
chr10	71210709	71211858	TSPAN15	71211635	71211838	204	0.240506	19	71210743	71211635	0.0274353	0.367939	hyper_in_right
chr10	71328423	71329472	NEUROG3	71329203	71329471	269	0.254545	14	71328515	71329203	0.0674864	0.446156	hyper_in_right
chr10	71561446	71562745	COL13A1	71562589	71562736	148	0.136364	15	71561466	71562589	0.0349207	0.427083	hyper_in_right
chr10	72976858	72977707	UNC5B-AS1	72977321	72977699	379	0.537037	29	72976886	72977321	0.0280945	0.3238	hyper_in_right
chr10	73533114	73533513	VSIR	73533139	73533238	100	0.272727	12	73533238	73533491	0.0262142	0.252533	hyper_in_left
chr10	75757299	75759048	VCL	75758318	75759032	715	0.253731	34	75757309	75758318	0.0310897	0.570499	hyper_in_right
chr10	76993992	76996041	COMTD1	76994005	76994916	912	0.47619	80	76994916	76996004	0.0199954	0.465423	hyper_in_left
chr10	77159438	77164787	ZNF503-AS2	77159475	77159554	80	0.0214797	9	77159554	77164785	0.0877778	0.447671	hyper_in_left
chr10	77159438	77164787	ZNF503	77159475	77159554	80	0.0214797	9	77159554	77164785	0.0877778	0.447671	hyper_in_left
chr10	79395899	79398598	KCNMA1	79395902	79396702	801	0.160784	41	79396702	79398589	0.0286878	0.668409	hyper_in_left
chr10	82167660	82169167	PRXL2A	82167726	82167893	168	0.0940171	11	82167893	82169163	0.0367264	0.548101	hyper_in_left
chr10	89621338	89624744	KLLN	89621359	89621940	582	0.138075	33	89621940	89624741	0.0425712	0.476585	hyper_in_left
chr10	90342528	90343284	RNLS	90342534	90342687	154	0.28125	18	90342687	90343271	0.01086	0.238474	hyper_in_left
chr10	90750193	90751792	ACTA2	90750223	90750757	535	0.388889	35	90750757	90751753	0.033366	0.419362	hyper_in_left
chr10	90966437	90968086	CH25H	90966459	90966558	100	0.0961538	10	90966558	90968062	0.100395	0.342583	hyper_in_left
chr10	92921902	92924051	PCGF5	92921995	92922091	97	0.0140187	3	92922091	92924029	0.05892	0.21508	hyper_in_left
chr10	94831508	94835357	CYP26A1	94831526	94831758	233	0.0757576	20	94831758	94835335	0.053798	0.337273	hyper_in_left
chr10	99078332	99080231	FRAT1	99079806	99080204	399	0.2	33	99078369	99079806	0.0200773	0.535429	hyper_in_right
chr10	99185291	99187490	PGAM1	99185307	99185449	143	0.0324675	5	99185449	99187481	0.102774	0.393712	hyper_in_left
chr10	99446470	99447566	AVPI1	99446541	99446710	170	0.0941176	8	99446710	99447556	0.0885475	0.356868	hyper_in_left
chr10	99473231	99474580	MARVELD1	99473258	99473582	325	0.174825	25	99473582	99474580	0.0215404	0.390895	hyper_in_left
chr10	101088885	101090334	CNNM1	101089896	101090324	429	0.304636	46	101088930	101089896	0.0151422	0.418744	hyper_in_right
chr10	101418427	101419876	SLC25A28	101418450	101418499	50	0.0721649	7	101418499	101419863	0.123551	0.38935	hyper_in_left
chr10	102756683	102760432	LZTS2	102756714	102757463	750	0.298039	76	102757463	102760405	0.0135533	0.612643	hyper_in_left
chr10	103989589	103991588	ELOVL3	103990917	103991579	663	0.380117	65	103989652	103990917	0.0364462	0.497392	hyper_in_right
chr10	104000555	104002004	PITX3	104000608	104000829	222	0.168421	16	104000829	104002003	0.0693225	0.337357	hyper_in_left
chr10	104178395	104182744	PSD	104181833	104182723	891	0.185315	53	104178413	104181833	0.0756383	0.347413	hyper_in_right
chr10	104676660	104679459	CNNM2	104676699	104676764	66	0.0313901	7	104676764	104679458	0.286973	0.445497	hyper_in_left
chr10	105452251	105453050	SH3PXD2A-AS1	105452318	105452579	262	0.367647	25	105452579	105453050	0.0588248	0.420247	hyper_in_left
chr10	106398546	106402845	SORCS3	106398568	106399896	1329	0.218563	73	106399896	106402811	0.0329048	0.475023	hyper_in_left
chr10	112256978	112258577	DUSP5	112258211	112258563	353	0.154229	31	112257002	112258211	0.0262729	0.419905	hyper_in_right
chr10	112402969	112403818	RBM20	112402986	112403283	298	0.366197	26	112403283	112403812	0.0582977	0.40504	hyper_in_left
chr10	116063677	116065126	VWA2	116064266	116065123	858	0.754717	40	116063743	116064266	0.0317355	0.608759	hyper_in_right
chr10	118030444	118034243	GFRA1	118030450	118031119	670	0.221088	65	118031119	118034229	0.04299	0.533471	hyper_in_left
chr10	118500664	118502713	C10orf82	118500697	118501365	669	0.22549	46	118501365	118502705	0.0253039	0.490332	hyper_in_left
chr10	118763895	118765344	SHTN1	118763900	118764383	484	0.27451	28	118764383	118765335	0.0392721	0.349938	hyper_in_left
chr10	119301164	119305207	EMX2OS	119301201	119301583	383	0.083871	26	119301583	119305202	0.0400677	0.319274	hyper_in_left
chr10	120513093	120515342	CACUL1	120515223	120515337	115	0.0662252	10	120513160	120515223	0.051436	0.315279	hyper_in_right
chr10	123871952	123873351	TACC2	123873049	123873343	295	0.255814	33	123871957	123873049	0.0275409	0.447916	hyper_in_right
chr10	126479632	126481131	EEF1AKMT2	126479704	126479854	151	0.0673077	7	126479854	126481130	0.0571471	0.358704	hyper_in_left
chr10	126846954	126850503	CTBP2	126850208	126850502	295	0.0679012	22	126847054	126850208	0.0326527	0.424754	hyper_in_right
chr10	129923822	129925121	MKI67	129923824	129923920	97	0.0655738	8	129923920	129925087	0.0321038	0.354552	hyper_in_left
chr10	133999377	134001676	DPYSL4	133999381	134000205	825	0.417062	88	134000205	134001650	0.0693618	0.579608	hyper_in_left
chr11	6280010	6281509	CCKBR	6280099	6280137	39	0.0769231	6	6280137	6281416	0.0341967	0.284703	hyper_in_left
chr11	7041017	7042166	ZNF214	7041036	7041269	234	0.267606	19	7041269	7042134	0.0301089	0.390859	hyper_in_left
chr11	7272757	7274156	SYT9	7272774	7272925	152	0.0909091	12	7272925	7274155	0.132912	0.408392	hyper_in_left
chr11	8102363	8103362	TUB	8102369	8102418	50	0.047619	5	8102418	8103359	0.025504	0.255044	hyper_in_left
chr11	8931726	8933525	DENND2B	8931757	8931808	52	0.0458716	5	8931808	8933519	0.03924	0.293376	hyper_in_left
chr11	9594209	9596508	WEE1	9594280	9594496	217	0.0699588	17	9594496	9596475	0.0322394	0.414631	hyper_in_left
chr11	9685102	9686551	SWAP70	9685106	9685581	476	0.317647	27	9685581	9686547	0.0725885	0.419587	hyper_in_left
chr11	10314903	10316502	SBF2	10316314	10316468	155	0.129032	16	10314961	10316314	0.0215669	0.407311	hyper_in_right
chr11	10324121	10325070	ADM	10324717	10325069	353	0.457627	27	10324234	10324717	0.0405089	0.453051	hyper_in_right
chr11	10326016	10328365	ADM	10326049	10326183	135	0.0955414	15	10326183	10328331	0.040846	0.270533	hyper_in_left
chr11	10328916	10329829	ADM	10328960	10329367	408	0.528571	37	10329367	10329817	0.0396468	0.416767	hyper_in_left
chr11	12131681	12132730	MICAL2	12132496	12132712	217	0.157895	15	12131714	12132496	0.0317613	0.422092	hyper_in_right
chr11	12398863	12399912	PARVA	12398879	12399158	280	0.234234	26	12399158	12399881	0.0331092	0.322287	hyper_in_left
chr11	13298080	13300579	ARNTL	13300243	13300567	325	0.151961	31	13298184	13300243	0.0130203	0.428064	hyper_in_right
chr11	13984014	13986313	SPON1	13985404	13986310	907	0.336683	67	13984067	13985404	0.072099	0.488049	hyper_in_right
chr11	16633350	16635967	C11orf58	16633389	16633936	548	0.106557	13	16633936	16635959	0.0984038	0.502803	hyper_in_left
chr11	17228260	17230409	PIK3C2A	17230180	17230396	217	0.0594059	6	17228469	17230180	0.0686283	0.356868	hyper_in_right
chr11	17497461	17498624	ABCC8	17497468	17497693	226	0.22549	23	17497693	17498621	0.0506535	0.603485	hyper_in_left
chr11	17740578	17743227	MYOD1	17741598	17741657	60	0.0322581	7	17741657	17743206	0.0392171	0.228347	hyper_in_left
chr11	18415690	18418150	LDHA	18415742	18416973	1232	0.612245	90	18416973	18418135	0.00940289	0.36784	hyper_in_left
chr11	18812489	18814138	PTPN5	18812515	18812691	177	0.0738255	11	18812691	18814124	0.0603973	0.366255	hyper_in_left
chr11	19138209	19139458	ZDHHC13	19138247	19138427	181	0.0416667	3	19138427	19139440	0.181177	0.3232	hyper_in_left
chr11	19733548	19736247	LOC100126784	19733614	19733709	96	0.0406091	8	19733709	19736241	0.0906575	0.390861	hyper_in_left
chr11	20618240	20621639	SLC6A5	20618248	20619598	1351	0.541667	91	20619598	20621639	0.0392632	0.411385	hyper_in_left
chr11	20622295	20623194	SLC6A5	20622652	20622733	82	0.0925926	5	20622733	20623190	0.016114	0.22881	hyper_in_left
chr11	20690366	20692565	NELL1	20690409	20690445	37	0.01875	3	20690445	20692552	0.0366667	0.294227	hyper_in_left
chr11	31837405	31839754	PAX6-AS1	31837429	31838272	844	0.387978	71	31838272	31839746	0.0323886	0.525037	hyper_in_left
chr11	32112242	32113568	PAX6	32113480	32113567	88	0.0614035	7	32112295	32113480	0.0884629	0.37478	hyper_in_right
chr11	33756615	33758564	CD59	33756675	33757058	384	0.145299	17	33757058	33758558	0.0441982	0.315063	hyper_in_left
chr11	44087163	44088262	ACCS	44087823	44088257	435	0.5	35	44087367	44087823	0.0178671	0.377451	hyper_in_right
chr11	44325369	44327668	ALX4	44325473	44325551	79	0.037594	5	44325551	44327655	0.039016	0.237182	hyper_in_left
chr11	45307222	45307996	SYT13	45307349	45307527	179	0.203704	11	45307527	45307974	0.0384291	0.324152	hyper_in_left
chr11	46354060	46355238	DGKZ	46354095	46354101	7	0.0245902	3	46354101	46355230	0.0651467	0.20677	hyper_in_left
chr11	46402187	46404136	MDK	46402210	46402988	779	0.408537	67	46402988	46404131	0.0236952	0.540294	hyper_in_left
chr11	47236108	47236957	DDB2	47236462	47236932	471	0.673913	31	47236123	47236462	0.0529923	0.513114	hyper_in_right
chr11	47586665	47587614	NDUFS3	47586703	47586799	97	0.0652174	6	47586799	47587607	0.113327	0.384255	hyper_in_left
chr11	59317318	59319517	OR4D9	59317424	59318189	766	0.510204	50	59318189	59319499	0.017046	0.602482	hyper_in_left
chr11	60680834	60682783	TMEM109	60682492	60682767	276	0.0747664	8	60681032	60682492	0.0901638	0.37256	hyper_in_right
chr11	61334741	61335390	SYT7	61335113	61335372	260	0.673913	31	61334750	61335113	0.0830445	0.33881	hyper_in_right
chr11	61582270	61584919	MIR1908	61582350	61582479	130	0.0336538	7	61582479	61584895	0.110866	0.571251	hyper_in_left
chr11	61732840	61735089	FTH1	61732872	61733732	861	0.21875	21	61733732	61735089	0.0606433	0.489817	hyper_in_left
chr11	62368084	62370183	MTA2	62370007	62370178	172	0.125	24	62368156	62370007	0.0191842	0.31005	hyper_in_right
chr11	62690754	62691453	CHRM1	62690798	62691029	232	0.255814	11	62691029	62691452	0.0528782	0.348595	hyper_in_left
chr11	63258206	63259105	PLAAT5	63258218	63258471	254	0.266667	16	63258471	63259015	0.0426469	0.349718	hyper_in_left
chr11	63380650	63382099	PLAAT3	63380658	63380710	53	0.0454545	5	63380710	63382095	0.164608	0.395906	hyper_in_left
chr11	63705647	63706196	NAA40	63705666	63705742	77	0.205128	8	63705742	63706196	0.101474	0.388329	hyper_in_left
chr11	63997409	63998508	DNAJC4	63998158	63998496	339	0.367647	25	63997452	63998158	0.015486	0.344581	hyper_in_right
chr11	64216239	64217309	LINC02724	64217011	64217285	275	0.294118	15	64216271	64217011	0.04549	0.273553	hyper_in_right
chr11	64510168	64513817	RASGRP2	64510223	64510373	151	0.0472727	13	64510373	64513809	0.0219085	0.310758	hyper_in_left
chr11	65188613	65190262	NEAT1	65190139	65190227	89	0.107527	10	65188738	65190139	0.021408	0.252862	hyper_in_right
chr11	65405350	65406299	SIPA1	65405926	65406275	350	0.206897	12	65405362	65405926	0.0801017	0.322081	hyper_in_right
chr11	65547495	65549194	AP5B1	65547510	65547981	472	0.226316	43	65547981	65549181	0.0207367	0.505547	hyper_in_left
chr11	65553778	65555927	OVOL1	65553781	65554089	309	0.172566	39	65554089	65555924	0.0717528	0.420932	hyper_in_left
chr11	66024441	66026240	KLC2	66024489	66024841	353	0.112583	17	66024841	66026234	0.0446394	0.427474	hyper_in_left
chr11	66511606	66513117	C11orf80	66511637	66511690	54	0.0234375	3	66511690	66513114	0.12973	0.286797	hyper_in_left
chr11	67275067	67276566	CDK2AP2	67275084	67275245	162	0.141791	19	67275245	67276553	0.106906	0.482417	hyper_in_left
chr11	67350754	67352053	GSTP1	67350765	67350929	165	0.0306122	3	67350929	67352041	0.0417333	0.208483	hyper_in_left
chr11	67396771	67398424	NUDT8	67396845	67397156	312	0.224242	37	67397156	67398402	0.0327541	0.476612	hyper_in_left
chr11	67887656	67889555	CHKA	67887691	67887870	180	0.025641	5	67887870	67889554	0.054766	0.400662	hyper_in_left
chr11	70245493	70246042	CTTN	70245706	70246028	323	0.466667	14	70245505	70245706	0.107726	0.392895	hyper_in_right
chr11	71163159	71164758	NADSYN1	71163169	71163636	468	0.177083	17	71163636	71164751	0.0522453	0.370465	hyper_in_left
chr11	71497412	71499161	FAM86C1	71498587	71499143	557	0.377953	48	71497437	71498587	0.0279906	0.267469	hyper_in_right
chr11	74203833	74205132	LIPT2	74203873	74203935	63	0.0458716	5	74203935	74205129	0.05663	0.500398	hyper_in_left
chr11	75236075	75237724	GDPD5	75236081	75236109	29	0.0193548	3	75236109	75237721	0.0673367	0.268343	hyper_in_left
chr11	77185406	77185855	PAK1	77185676	77185846	171	0.222222	6	77185409	77185676	0.102702	0.369448	hyper_in_right
chr11	77300222	77301771	AQP11	77301445	77301751	307	0.113043	13	77300278	77301445	0.0313138	0.341181	hyper_in_right
chr11	77898716	77900315	KCTD21	77898785	77899127	343	0.125	12	77899127	77900299	0.0691967	0.463004	hyper_in_left
chr11	85521570	85522669	SYTL2	85521612	85521770	159	0.075	6	85521770	85522642	0.10292	0.37801	hyper_in_left
chr11	86511136	86512284	PRSS23	86511185	86511284	100	0.147059	15	86511284	86512247	0.0127447	0.312527	hyper_in_left
chr11	88070161	88071310	CTSC	88070186	88070810	625	0.5	33	88070810	88071288	0.035597	0.462967	hyper_in_left
chr11	92930142	92931841	SLC36A4	92930231	92930506	276	0.1	10	92930506	92931826	0.023474	0.492364	hyper_in_left
chr11	93275805	93276904	SMCO4	93275826	93276050	225	0.156716	21	93276050	93276901	0.0417995	0.421511	hyper_in_left
chr11	94276693	94278042	FUT4	94276724	94276983	260	0.109489	15	94276983	94278040	0.0170767	0.244815	hyper_in_left
chr11	94884098	94885005	ENDOD1	94884121	94884562	442	0.525424	31	94884562	94884980	0.0557771	0.498047	hyper_in_left
chr11	101980359	101982958	YAP1	101980494	101980887	394	0.147619	31	101980887	101982944	0.0628223	0.446067	hyper_in_left
chr11	102979581	102980930	DYNC2H1	102980655	102980905	251	0.232877	17	102979643	102980655	0.0987247	0.611355	hyper_in_right
chr11	104034040	104035239	PDGFD	104034062	104034425	364	0.166667	12	104034425	104035204	0.121713	0.573258	hyper_in_left
chr11	107460763	107463162	ELMOD1	107460796	107461016	221	0.0763359	10	107461016	107463075	0.066524	0.388755	hyper_in_left
chr11	107728851	107730762	SLC35F2	107728876	107729217	342	0.22807	26	107729217	107730734	0.0479319	0.401817	hyper_in_left
chr11	107798737	107800786	RAB39A	107800437	107800786	350	0.0550459	6	107798861	107800437	0.109643	0.406225	hyper_in_right
chr11	108368232	108369436	POGLUT3	108368260	108368932	673	0.471698	50	108368932	108369406	0.0270174	0.447883	hyper_in_left
chr11	109293697	109294796	C11orf87	109294584	109294794	211	0.2	14	109293736	109294584	0.0786007	0.406356	hyper_in_right
chr11	111169433	111170682	COLCA2	111169446	111170019	574	0.512821	60	111170019	111170678	0.0222118	0.56186	hyper_in_left
chr11	111410942	111412441	LAYN	111410978	111411098	121	0.079646	9	111411098	111412419	0.220998	0.470304	hyper_in_left
chr11	113929549	113932398	ZBTB16	113929614	113929712	99	0.045082	11	113929712	113932397	0.0685082	0.306505	hyper_in_left
chr11	118660340	118663089	DDX6	118662734	118663079	346	0.150838	27	118660370	118662734	0.0327085	0.508059	hyper_in_right
chr11	118900872	118901771	SLC37A4	118900887	118901016	130	0.115385	9	118901016	118901768	0.0529256	0.267866	hyper_in_left
chr11	121322463	121323712	SORL1	121322539	121322712	174	0.107143	12	121322712	121323699	0.0348733	0.429698	hyper_in_left
chr11	122847186	122848685	BSX	122847199	122847589	391	0.242718	25	122847589	122848684	0.0768348	0.358709	hyper_in_left
chr11	123524418	123525767	SCN3B	123524437	123524873	437	0.290909	32	123524873	123525752	0.0157881	0.399497	hyper_in_left
chr11	124543193	124544192	SPA17	124543210	124543550	341	0.348485	23	124543550	124544191	0.0195426	0.29201	hyper_in_left
chr11	124631930	124633396	ESAM	124631967	124632608	642	0.525424	62	124632608	124633386	0.0244306	0.578914	hyper_in_left
chr11	125757198	125758397	HYLS1	125757224	125757552	329	0.291667	28	125757552	125758391	0.0207889	0.412338	hyper_in_left
chr11	126872944	126873863	KIRREL3	126873622	126873808	187	0.246154	16	126873003	126873622	0.0397887	0.369212	hyper_in_right
chr11	128555209	128557708	FLI1	128555233	128556341	1109	0.325	39	128556341	128557692	0.0840792	0.452381	hyper_in_left
chr11	128562009	128565058	FLI1	128562098	128562448	351	0.0727273	16	128562448	128565058	0.0627937	0.324692	hyper_in_left
chr11	129872524	129873723	PRDM10	129873530	129873701	172	0.0779221	6	129872618	129873530	0.110885	0.359735	hyper_in_right
chr11	134145619	134147168	GLB1L3	134145636	134145789	154	0.0849673	13	134145789	134147156	0.0215754	0.258372	hyper_in_left
chr12	1905029	1905878	LRTM2	1905644	1905860	217	0.327586	19	1905074	1905644	0.0730853	0.363678	hyper_in_right
chr12	4379666	4385065	CCND2	4379686	4381497	1812	0.321543	100	4381497	4385029	0.0176349	0.527532	hyper_in_left
chr12	4918176	4919575	KCNA6	4919309	4919571	263	0.189394	25	4918214	4919309	0.0384868	0.460049	hyper_in_right
chr12	5017751	5020650	KCNA1	5020321	5020643	323	0.139037	26	5017845	5020321	0.0501369	0.53605	hyper_in_right
chr12	5539884	5543183	NTF3	5539901	5540426	526	0.165094	35	5540426	5543176	0.0824057	0.359163	hyper_in_left
chr12	6309057	6310406	CD9	6309072	6309248	177	0.142857	15	6309248	6310391	0.07052	0.278906	hyper_in_left
chr12	7125057	7126756	LPCAT3	7125118	7125321	204	0.0917431	10	7125321	7126735	0.068009	0.458187	hyper_in_left
chr12	8394934	8396883	FAM86FP	8394999	8395693	695	0.455224	61	8395693	8396872	0.0190531	0.470559	hyper_in_left
chr12	9216511	9217410	LINC00612	9217209	9217410	202	0.392157	20	9216898	9217209	0.0131965	0.389775	hyper_in_right
chr12	10364769	10366618	GABARAPL1	10364793	10364874	82	0.0761905	8	10364874	10366618	0.167156	0.491279	hyper_in_left
chr12	12848900	12850149	GPR19	12848909	12849073	165	0.152542	9	12849073	12850141	0.0879933	0.322831	hyper_in_left
chr12	14133128	14135277	GRIN2B	14133168	14133561	394	0.153226	19	14133561	14135241	0.0230163	0.322389	hyper_in_left
chr12	21590304	21591353	PYROXD1	21591167	21591332	166	0.2	11	21590451	21591167	0.0724245	0.341435	hyper_in_right
chr12	26110660	26113009	RASSF8-AS1	26112687	26112918	232	0.0466321	9	26110676	26112687	0.0434211	0.378652	hyper_in_right
chr12	26984994	26986843	ITPR2	26986611	26986825	215	0.0805369	12	26985020	26986611	0.0421967	0.332355	hyper_in_right
chr12	27676220	27678369	PPFIBP1	27677688	27678364	677	0.181818	12	27676245	27677688	0.0099475	0.337147	hyper_in_right
chr12	32259272	32261221	BICD1	32259301	32259409	109	0.102564	12	32259409	32261182	0.05312	0.381279	hyper_in_left
chr12	39298724	39300923	CPNE8	39298734	39300239	1506	0.692308	81	39300239	39300892	0.0419583	0.59389	hyper_in_left
chr12	44151888	44153337	IRAK4	44153129	44153318	190	0.140845	10	44152112	44153129	0.024308	0.34014	hyper_in_right
chr12	46660804	46663503	SLC38A1	46663135	46663478	344	0.156757	29	46660833	46663135	0.0115224	0.473706	hyper_in_right
chr12	46764909	46767358	SLC38A2	46766940	46767356	417	0.0874317	16	46765004	46766940	0.168738	0.441323	hyper_in_right
chr12	47472712	47474761	AMIGO2	47474066	47474761	696	0.278195	37	47472740	47474066	0.0497816	0.529276	hyper_in_right
chr12	48576522	48578721	CCDC184	48578076	48578708	633	0.306122	45	48576576	48578076	0.0191613	0.604275	hyper_in_right
chr12	49318411	49319460	FKBP11	49318487	49318749	263	0.287671	21	49318749	49319453	0.0438424	0.28514	hyper_in_left
chr12	49487658	49488707	DHH	49487689	49487816	128	0.142857	8	49487816	49488687	0.0824987	0.421438	hyper_in_left
chr12	51418390	51420489	SLC11A2	51420421	51420474	54	0.0531915	5	51418421	51420421	0.055054	0.332038	hyper_in_right
chr12	52701856	52702605	KRT81	52701865	52702084	220	0.234375	15	52702084	52702559	0.108099	0.353445	hyper_in_left
chr12	53613757	53615806	RARG	53613779	53614424	646	0.320261	49	53614424	53615806	0.0129341	0.63016	hyper_in_left
chr12	54069341	54071440	ATP5MC2	54070229	54071419	1191	0.571429	72	54069400	54070229	0.0355765	0.675557	hyper_in_right
chr12	54500111	54501060	LOC100240734	54500486	54501041	556	0.571429	40	54500133	54500486	0.0495645	0.675301	hyper_in_right
chr12	54519552	54521001	LINC02381	54520634	54520997	364	0.291139	23	54519559	54520634	0.0441122	0.425263	hyper_in_right
chr12	56472788	56474387	ERBB3	56474096	56474386	291	0.247788	28	56472797	56474096	0.0347743	0.481005	hyper_in_right
chr12	56521354	56523203	ESYT1	56522509	56523189	681	0.389474	37	56521419	56522509	0.0140716	0.341235	hyper_in_right
chr12	57080409	57082908	PTGES3	57080450	57080500	51	0.034965	5	57080500	57082882	0.091688	0.354276	hyper_in_left
chr12	57631951	57634750	NDUFA4L2	57631959	57633386	1428	0.534392	101	57633386	57634750	0.0760169	0.614673	hyper_in_left
chr12	57635501	57637700	NDUFA4L2	57635508	57635567	60	0.0403226	5	57635567	57637690	0.07403	0.270024	hyper_in_left
chr12	57984470	57985669	PIP4K2C	57985245	57985638	394	0.219178	16	57984589	57985245	0.0140062	0.332399	hyper_in_right
chr12	58147887	58149936	MARCHF9	58149802	58149891	90	0.0357143	5	58148316	58149802	0.02612	0.227226	hyper_in_right
chr12	59313162	59314611	LRIG3	59313207	59313640	434	0.147541	18	59313640	59314596	0.0848422	0.436687	hyper_in_left
chr12	62584280	62586879	TAFA2	62584310	62584726	417	0.0758621	11	62584726	62586840	0.0809718	0.45372	hyper_in_left
chr12	65218029	65220478	TBC1D30	65219268	65220453	1186	0.328947	50	65218059	65219268	0.0264284	0.463586	hyper_in_right
chr12	66216569	66220268	HMGA2	66216607	66216988	382	0.0583658	15	66216988	66220255	0.0663753	0.309413	hyper_in_left
chr12	69753118	69754267	YEATS4	69754153	69754254	102	0.0909091	7	69753156	69754153	0.0210929	0.268087	hyper_in_right
chr12	71832559	71834808	LGR5	71834168	71834805	638	0.248175	34	71832618	71834168	0.0153894	0.393653	hyper_in_right
chr12	77271679	77273428	CSRP2	77271698	77271928	231	0.0847458	10	77271928	77273418	0.093568	0.328023	hyper_in_left
chr12	79257220	79259169	SYT1	79257275	79257496	222	0.146067	13	79257496	79259164	0.0486123	0.432026	hyper_in_left
chr12	81471169	81472168	ACSS3	81471194	81471678	485	0.326923	17	81471678	81472142	0.0976012	0.313914	hyper_in_left
chr12	89744439	89748488	DUSP6	89748165	89748469	305	0.0493421	15	89744471	89748165	0.0409333	0.431788	hyper_in_right
chr12	89918169	89920468	GALNT4	89918212	89918444	233	0.100719	14	89918444	89920452	0.0844557	0.466325	hyper_in_left
chr12	90100928	90104377	ATP2B1-AS1	90104217	90104366	150	0.0165563	5	90100983	90104217	0.0443	0.336384	hyper_in_right
chr12	98908469	98910918	TMPO-AS1	98910744	98910884	141	0.0497238	9	98908488	98910744	0.0544322	0.271164	hyper_in_right
chr12	102270755	102271904	DRAM1	102270761	102270769	9	0.025	3	102270769	102271902	0.110557	0.287487	hyper_in_left
chr12	104322610	104325709	TTC41P	104322668	104322791	124	0.0454545	7	104322791	104325687	0.0609771	0.365941	hyper_in_left
chr12	106531694	106533893	NUAK1	106531772	106531893	122	0.0366492	7	106531893	106533867	0.08069	0.442867	hyper_in_left
chr12	106974929	106977978	RFX4	106974946	106975347	402	0.15873	30	106975347	106977975	0.0359857	0.515085	hyper_in_left
chr12	109250318	109251867	SSH1	109250351	109250614	264	0.120301	16	109250614	109251839	0.0127037	0.329204	hyper_in_left
chr12	109592138	109593137	ACACB	109592662	109593123	462	0.31746	20	109592169	109592662	0.077595	0.434482	hyper_in_right
chr12	110150015	110152864	FAM222A	110150052	110150292	241	0.0958904	21	110150292	110152826	0.207877	0.619351	hyper_in_left
chr12	111179303	111181652	PPP1CC	111181092	111181616	525	0.130769	17	111179358	111181092	0.0390029	0.740889	hyper_in_right
chr12	111842916	111844415	SH2B3	111842939	111843244	306	0.159722	23	111843244	111844391	0.0508148	0.512805	hyper_in_left
chr12	113572929	113574128	RASAL1	113572950	113573239	290	0.316456	25	113573239	113574099	0.0416236	0.327324	hyper_in_left
chr12	113902631	113903730	LHX5	113902703	113902814	112	0.108108	8	113902814	113903722	0.0614637	0.337479	hyper_in_left
chr12	117316621	117319920	HRK	117316630	117316665	36	0.0173913	4	117316665	117319914	0.0891975	0.359318	hyper_in_left
chr12	117536260	117537409	TESC	117536301	117536462	162	0.118519	16	117536462	117537404	0.039965	0.308541	hyper_in_left
chr12	118573500	118574799	PEBP1	118574611	118574794	184	0.161616	16	118573533	118574611	0.00488625	0.24457	hyper_in_right
chr12	120805690	120808039	MSI1	120807565	120808023	459	0.0925926	20	120805761	120807565	0.0534945	0.521682	hyper_in_right
chr12	120933281	120935930	NRAV	120933351	120933472	122	0.0431034	5	120933472	120935929	0.067126	0.382284	hyper_in_left
chr12	121733524	121735731	CAMKK2	121735412	121735730	319	0.0946746	16	121733562	121735412	0.0900806	0.529016	hyper_in_right
chr12	122110131	122110780	MORN3	122110154	122110298	145	0.131579	5	122110298	122110767	0.12548	0.365584	hyper_in_left
chr12	122687775	122689274	B3GNT4	122687805	122688059	255	0.157576	26	122688059	122689247	0.015815	0.411495	hyper_in_left
chr12	123258704	123259403	CCDC62	123258742	123258992	251	0.212121	14	123258992	123259401	0.035095	0.255258	hyper_in_left
chr12	123867992	123869491	KMT5A	123868017	123868155	139	0.09	9	123868155	123869483	0.0239922	0.39098	hyper_in_left
chr12	124017557	124019308	RILPL1	124017594	124017813	220	0.131868	24	124017813	124019284	0.019215	0.405843	hyper_in_left
chr12	125477546	125479095	BRI3BP	125477558	125477635	78	0.0514706	7	125477635	125479080	0.0181129	0.365999	hyper_in_left
chr12	131356024	131357723	RAN	131356048	131356126	79	0.0465116	8	131356126	131357697	0.0236913	0.303745	hyper_in_left
chr13	20436353	20439102	ZMYM5	20438374	20439088	715	0.257009	55	20436512	20438374	0.0331345	0.617702	hyper_in_right
chr13	20766308	20768107	GJB2	20766327	20766591	265	0.113924	18	20766591	20768087	0.0748767	0.440154	hyper_in_left
chr13	20806051	20806800	GJB6	20806056	20806291	236	0.294118	25	20806291	20806798	0.0292468	0.3574	hyper_in_left
chr13	21099307	21100706	CRYL1	21099330	21099356	27	0.025641	3	21099356	21100643	0.0662433	0.244343	hyper_in_left
chr13	21347200	21348249	EEF1AKMT1	21347353	21347733	381	0.378378	28	21347733	21348240	0.00510857	0.351228	hyper_in_left
chr13	21634454	21635953	LATS2	21634477	21634971	495	0.350515	68	21634971	21635906	0.0343869	0.384435	hyper_in_left
chr13	24152738	24154387	TNFRSF19	24152748	24153156	409	0.263158	35	24153156	24154375	0.0282751	0.437625	hyper_in_left
chr13	25945705	25946954	ATP8A2	25945760	25945850	91	0.0322581	4	25945850	25946952	0.155275	0.516877	hyper_in_left
chr13	27844486	27845635	RASL11A	27845350	27845632	283	0.211009	23	27844502	27845350	0.0328339	0.449774	hyper_in_right
chr13	28023657	28025606	MTIF3	28025363	28025594	232	0.0555556	7	28023684	28025363	0.05742	0.38516	hyper_in_right
chr13	28193763	28196512	LNX2	28195630	28196466	837	0.316832	64	28193792	28195630	0.00517594	0.497396	hyper_in_right
chr13	28534178	28535477	CDX2	28535253	28535470	218	0.218391	19	28534433	28535253	0.0535132	0.333406	hyper_in_right
chr13	28549258	28554907	CDX2	28549286	28550189	904	0.15873	50	28550189	28554906	0.0476958	0.280383	hyper_in_left
chr13	28711613	28714512	PAN3-AS1	28714020	28714490	471	0.102857	18	28711634	28714020	0.0775244	0.404867	hyper_in_right
chr13	33590077	33591326	KL	33590102	33590528	427	0.350993	53	33590528	33591322	0.0284811	0.299316	hyper_in_left
chr13	37004716	37005815	CCNA1	37004737	37005107	371	0.264151	14	37005107	37005814	0.116018	0.406348	hyper_in_left
chr13	38443001	38444700	TRPC4	38444342	38444679	338	0.168539	15	38443104	38444342	0.0183367	0.269168	hyper_in_right
chr13	39260076	39262225	FREM2	39261961	39262222	262	0.125984	16	39260291	39261961	0.0446475	0.512699	hyper_in_right
chr13	41238336	41241735	FOXO1	41238358	41238848	491	0.0916667	33	41238848	41241734	0.0891485	0.614774	hyper_in_left
chr13	43566050	43566499	EPSTI1	43566083	43566127	45	0.142857	5	43566127	43566496	0.203616	0.337756	hyper_in_left
chr13	46424656	46426005	SIAH3	46425491	46425999	509	0.574468	27	46424807	46425491	0.0259007	0.375217	hyper_in_right
chr13	50017401	50019450	SETDB2	50019081	50019438	358	0.11236	10	50017437	50019081	0.054454	0.515471	hyper_in_right
chr13	50069449	50070498	PHF11	50069461	50069509	49	0.0704225	5	50069509	50070486	0.070796	0.319416	hyper_in_left
chr13	50703942	50705391	DLEU2	50703952	50704179	228	0.177778	16	50704179	50705383	0.139478	0.504183	hyper_in_left
chr13	52025391	52028290	INTS6	52028126	52028289	164	0.0307018	7	52025445	52028126	0.0344414	0.32751	hyper_in_right
chr13	52767671	52769720	NEK3	52769231	52769717	487	0.314286	33	52767819	52769231	0.107726	0.545068	hyper_in_right
chr13	53023715	53025114	VPS36	53023899	53023988	90	0.0423729	5	53023988	53025100	0.03264	0.424912	hyper_in_left
chr13	73632295	73634644	KLF5	73632309	73632406	98	0.0220994	4	73632406	73634643	0.22246	0.420227	hyper_in_left
chr13	76209740	76211239	LMO7	76209782	76210128	347	0.258278	39	76210128	76211237	0.0150541	0.543683	hyper_in_left
chr13	77459061	77459860	KCTD12	77459109	77459277	169	0.0714286	5	77459277	77459858	0.153794	0.451596	hyper_in_left
chr13	92050482	92051631	GPC5	92051167	92051617	451	0.460674	41	92050675	92051167	0.0254956	0.521654	hyper_in_right
chr13	97646079	97646828	OXGR1	97646120	97646307	188	0.0681818	3	97646307	97646811	0.0688267	0.27815	hyper_in_left
chr13	98794722	98796771	FARP1	98794730	98795076	347	0.175439	40	98795076	98796735	0.0145547	0.532363	hyper_in_left
chr13	99738253	99740502	DOCK9	99739492	99740388	897	0.318182	77	99738332	99739492	0.00881169	0.335893	hyper_in_right
chr13	100621797	100624296	ZIC5	100621806	100622138	333	0.154135	41	100622138	100624293	0.0294122	0.296435	hyper_in_left
chr13	101325905	101328004	TMTC4	101325933	101326091	159	0.0382514	7	101326091	101327987	0.156489	0.478166	hyper_in_left
chr13	107185051	107189100	EFNB2	107185991	107186767	777	0.13624	50	107186767	107189023	0.032527	0.286432	hyper_in_left
chr13	111766899	111768848	ARHGEF7	111766902	111767331	430	0.18593	37	111767331	111768826	0.0105603	0.610676	hyper_in_left
chr13	112723125	112724174	SOX1	112723581	112724163	583	0.184615	12	112723138	112723581	0.0709692	0.460184	hyper_in_right
chr13	113343792	113345741	ATP11A	113343854	113343870	17	0.0228571	4	113343870	113345732	0.022845	0.241047	hyper_in_left
chr13	113622685	113624181	MCF2L-AS1	113622708	113623233	526	0.457627	54	113623233	113624097	0.0353106	0.600563	hyper_in_left
chr14	21149055	21153054	RNASE4	21152604	21153037	434	0.157895	27	21149067	21152604	0.0635141	0.294379	hyper_in_right
chr14	23340515	23342064	LRP10	23341679	23342044	366	0.172043	16	23340566	23341679	0.034905	0.376182	hyper_in_right
chr14	23449898	23452397	AJUBA	23449907	23450662	756	0.330049	67	23450662	23452396	0.0337372	0.509877	hyper_in_left
chr14	24520576	24521875	CARMIL3	24520588	24520692	105	0.037037	4	24520692	24521843	0.0785625	0.42569	hyper_in_left
chr14	24549922	24551021	CPNE6	24550879	24551021	143	0.1875	15	24550199	24550879	0.04249	0.38375	hyper_in_right
chr14	24801373	24801972	ADCY4	24801434	24801701	268	0.324324	12	24801701	24801970	0.0541292	0.267274	hyper_in_left
chr14	24802823	24804422	ADCY4	24802846	24802928	83	0.0315789	3	24802928	24804395	0.0347733	0.23292	hyper_in_left
chr14	25517849	25519898	STXBP6	25517913	25518266	354	0.0857143	12	25518266	25519893	0.122423	0.519665	hyper_in_left
chr14	29234538	29238137	FOXG1	29237349	29238123	775	0.176471	51	29234571	29237349	0.0334247	0.313847	hyper_in_right
chr14	29242741	29245040	LINC01551	29242792	29243285	494	0.218391	19	29243285	29245025	0.0545711	0.376458	hyper_in_left
chr14	29253393	29255238	LINC01551	29253413	29253845	433	0.0909091	7	29253845	29255238	0.06606	0.334031	hyper_in_left
chr14	31343472	31344771	COCH	31343485	31343725	241	0.269841	34	31343725	31344756	0.0222129	0.36435	hyper_in_left
chr14	34418780	34420529	EGLN3	34418785	34419901	1117	0.463636	51	34419901	34420499	0.0590682	0.515299	hyper_in_left
chr14	38676995	38680844	SSTR1	38678792	38680801	2010	0.556034	129	38677024	38678792	0.0623137	0.570977	hyper_in_right
chr14	45721747	45722846	MIS18BP1	45721754	45721797	44	0.060241	5	45721797	45722837	0.051924	0.36727	hyper_in_left
chr14	50064711	50067010	LRR1	50064811	50064907	97	0.0277778	5	50064907	50066977	0.067514	0.404442	hyper_in_left
chr14	51410607	51411806	PYGL	51410628	51410861	234	0.215686	22	51410861	51411796	0.0505868	0.384482	hyper_in_left
chr14	52117534	52119933	FRMD6-AS1	52117553	52117754	202	0.0568182	10	52117754	52119920	0.099985	0.59824	hyper_in_left
chr14	52534583	52536720	NID2	52534596	52534806	211	0.148387	23	52534806	52536709	0.0660109	0.379452	hyper_in_left
chr14	52780531	52782030	PTGER2	52781705	52782008	304	0.203008	27	52780556	52781705	0.0611733	0.440147	hyper_in_right
chr14	53196476	53197725	STYX	53197607	53197678	72	0.0705882	6	53196530	53197607	0.0378083	0.305873	hyper_in_right
chr14	53257475	53258724	GNPNAT1	53257512	53257598	87	0.0421053	4	53257598	53258692	0.03866	0.393313	hyper_in_left
chr14	54419467	54423666	BMP4	54422160	54423658	1499	0.303571	85	54419489	54422160	0.0450242	0.711779	hyper_in_right
chr14	58331682	58332981	SLC35F4	58331694	58331808	115	0.09375	12	58331808	58332981	0.0449808	0.362048	hyper_in_left
chr14	59103336	59105985	DACT1	59103466	59103962	497	0.0655738	12	59103962	59105979	0.0771883	0.308979	hyper_in_left
chr14	60336196	60338021	RTN1	60336221	60336769	549	0.25	32	60336769	60338009	0.0151381	0.532497	hyper_in_left
chr14	60385469	60386718	LRRC9	60386449	60386705	257	0.333333	18	60385709	60386449	0.00998333	0.369642	hyper_in_right
chr14	64853855	64855854	MTHFD1	64853872	64854213	342	0.121495	13	64854213	64855852	0.126491	0.447285	hyper_in_left
chr14	65006253	65007602	HSPA2	65006293	65006716	424	0.342857	36	65006716	65007597	0.0470458	0.47462	hyper_in_left
chr14	69255534	69262933	ZFP36L1	69262556	69262899	344	0.121387	42	69255690	69262556	0.0274398	0.34433	hyper_in_right
chr14	69726265	69728364	GALNT16	69726267	69726379	113	0.0292683	6	69726379	69728342	0.0816383	0.330785	hyper_in_left
chr14	69950569	69951918	PLEKHD1	69950589	69951124	536	0.304688	39	69951124	69951915	0.0236151	0.524344	hyper_in_left
chr14	70193529	70194028	SRSF5	70193551	70193707	157	0.512195	21	70193707	70193994	0.0567462	0.34736	hyper_in_left
chr14	71274893	71276842	MAP3K9	71274975	71275284	310	0.0555556	9	71275284	71276763	0.0586211	0.438263	hyper_in_left
chr14	73392656	73394155	DCAF4	73392667	73392818	152	0.137615	15	73392818	73394151	0.0346507	0.335485	hyper_in_left
chr14	73704156	73705104	PAPLN	73704178	73704497	320	0.361111	39	73704497	73705093	0.0252654	0.393993	hyper_in_left
chr14	74035478	74036777	ACOT2	74036509	74036744	236	0.295455	26	74035667	74036509	0.00905808	0.37416	hyper_in_right
chr14	74318078	74319277	ZNF410	74319144	74319249	106	0.129032	8	74318162	74319144	0.113236	0.344313	hyper_in_right
chr14	74352876	74354175	ZNF410	74352920	74353019	100	0.0379747	3	74353019	74354172	0.05861	0.237093	hyper_in_left
chr14	74959047	74961087	NPC2	74959123	74959528	406	0.0782609	9	74959528	74961085	0.0395444	0.387294	hyper_in_left
chr14	75535293	75536542	ZC2HC1C	75535332	75535921	590	0.3	21	75535921	75536521	0.029369	0.34656	hyper_in_left
chr14	76842215	76844114	ESRRB	76842254	76842327	74	0.04	5	76842327	76844029	0.089154	0.468092	hyper_in_left
chr14	88788586	88790735	KCNK10	88788597	88789061	465	0.135484	21	88789061	88790727	0.0315505	0.281667	hyper_in_left
chr14	89258142	89259641	EML5	89258188	89258324	137	0.0522876	8	89258324	89259635	0.0662725	0.394434	hyper_in_left
chr14	91224287	91225586	TTC7B	91224319	91224530	212	0.097561	8	91224530	91225572	0.0537525	0.398157	hyper_in_left
chr14	92979659	92980958	RIN3	92979692	92979709	18	0.0222222	3	92979709	92980958	0.0648667	0.345643	hyper_in_left
chr14	94254316	94255715	PRIMA1	94254331	94254730	400	0.218487	26	94254730	94255701	0.0634423	0.430008	hyper_in_left
chr14	99735632	99741431	BCL11B	99739147	99740704	1558	0.243316	91	99735665	99739147	0.0521847	0.603571	hyper_in_right
chr14	102975457	102976756	ANKRD9	102975463	102975855	393	0.313253	52	102975855	102976740	0.0270156	0.496587	hyper_in_left
chr14	103389088	103390337	AMN	103389097	103389578	482	0.44898	44	103389578	103390324	0.0270716	0.331017	hyper_in_left
chr14	103394733	103396982	AMN	103394739	103395740	1002	0.474308	120	103395740	103396978	0.0336036	0.483821	hyper_in_left
chr14	104027892	104030091	BAG5	104027904	104028003	100	0.0178571	3	104028003	104030083	0.0220167	0.178737	hyper_in_left
chr14	104601418	104605767	KIF26A	104601468	104602762	1295	0.270983	113	104602762	104605671	0.0496375	0.526476	hyper_in_left
chr14	105070509	105071608	TMEM179	105071367	105071599	233	0.12381	13	105070525	105071367	0.114701	0.33836	hyper_in_right
chr14	105330749	105332548	CEP170B	105330787	105331054	268	0.11399	22	105331054	105332546	0.0294568	0.352629	hyper_in_left
chr14	105633760	105635709	JAG2	105633770	105634047	278	0.166667	47	105634047	105635708	0.0191494	0.491332	hyper_in_left
chr14	105766211	105768110	PACS2	105767849	105768109	261	0.113402	22	105766323	105767849	0.0369382	0.496687	hyper_in_right
chr15	22891985	22894034	CYFIP1	22891995	22892495	501	0.262887	51	22892495	22894020	0.0315076	0.545378	hyper_in_left
chr15	23085401	23087200	NIPA1	23085442	23085581	140	0.0621469	11	23085581	23087200	0.0316345	0.370172	hyper_in_left
chr15	26107553	26108852	ATP10A	26108687	26108817	131	0.0986842	15	26107569	26108687	0.0208247	0.279666	hyper_in_right
chr15	28982711	28984060	WHAMMP2	28983284	28984035	752	0.23	23	28982718	28983284	0.0640413	0.441604	hyper_in_right
chr15	30113211	30115260	TJP1	30114929	30115255	327	0.132597	24	30113472	30114929	0.0175613	0.420192	hyper_in_right
chr15	33486631	33487431	FMN1	33487115	33487422	308	0.4	20	33486697	33487115	0.0082915	0.325204	hyper_in_right
chr15	35046447	35047796	GJD2	35046454	35046827	374	0.229358	25	35046827	35047777	0.0351692	0.530257	hyper_in_left
chr15	37175102	37176401	LOC145845	37175115	37175570	456	0.355556	16	37175570	37176381	0.101826	0.600792	hyper_in_left
chr15	39871854	39873553	THBS1	39871876	39871985	110	0.0238095	3	39871985	39873553	0.08241	0.28667	hyper_in_left
chr15	40400283	40401732	BMF	40401567	40401720	154	0.0681818	6	40400406	40401567	0.0325883	0.327213	hyper_in_right
chr15	40762751	40764150	CHST14	40763636	40764142	507	0.350877	40	40762764	40763636	0.205662	0.593403	hyper_in_right
chr15	41046747	41047946	RMDN3	41047892	41047932	41	0.0813953	7	41046771	41047892	0.0559471	0.279191	hyper_in_right
chr15	41055417	41056716	GCHFR	41055455	41055530	76	0.0747664	8	41055530	41056706	0.0702075	0.297929	hyper_in_left
chr15	41244936	41246085	CHAC1	41244961	41245177	217	0.16129	15	41245177	41246067	0.0505447	0.395621	hyper_in_left
chr15	41913274	41914423	MGA	41914280	41914407	128	0.0892857	10	41913316	41914280	0.045446	0.334499	hyper_in_right
chr15	42119657	42121330	JMJD7	42119682	42119874	193	0.15625	15	42119874	42121190	0.0800313	0.496397	hyper_in_left
chr15	42263745	42265294	EHD4	42263857	42264197	341	0.144	18	42264197	42265264	0.05814	0.38495	hyper_in_left
chr15	43211691	43214057	TTBK2	43213709	43213993	285	0.0820896	11	43211872	43213709	0.0359527	0.279856	hyper_in_right
chr15	43425189	43426488	TMEM62	43425216	43425332	117	0.060241	5	43425332	43426482	0.257782	0.638256	hyper_in_left
chr15	44068978	44070027	SERF2	44068996	44069528	533	0.6	39	44069528	44069917	0.0147113	0.421321	hyper_in_left
chr15	45314860	45315937	SORD	45314882	45315053	172	0.227273	15	45315053	45315920	0.136741	0.496861	hyper_in_left
chr15	45926809	45927958	SQOR	45926878	45927140	263	0.324675	25	45927140	45927949	0.0239424	0.419908	hyper_in_left
chr15	48010365	48011514	SLC24A5	48011241	48011508	268	0.141026	11	48010393	48011241	0.0908882	0.403233	hyper_in_right
chr15	48483044	48484393	SLC12A1	48483595	48484369	775	0.723404	34	48483083	48483595	0.0344191	0.36481	hyper_in_right
chr15	51385946	51387645	TNFAIP8L3	51385962	51386472	511	0.281879	42	51386472	51387627	0.0375669	0.51322	hyper_in_left
chr15	52471078	52472962	CERNA1	52472641	52472957	317	0.0955882	13	52471225	52472641	0.0622054	0.390309	hyper_in_right
chr15	52820211	52822288	MYO5A	52821927	52822286	360	0.08125	13	52820334	52821927	0.0633523	0.492307	hyper_in_right
chr15	53075827	53078176	ONECUT1	53075874	53077120	1247	0.539474	82	53077120	53078175	0.0412011	0.444613	hyper_in_left
chr15	53080958	53083657	ONECUT1	53081055	53081172	118	0.0394089	8	53081172	53083654	0.0708987	0.242537	hyper_in_left
chr15	55879572	55881171	PYGO1	55879602	55879684	83	0.0178571	3	55879684	55881162	0.06084	0.40379	hyper_in_left
chr15	56033996	56035995	PRTG	56034020	56034124	105	0.0314465	5	56034124	56035971	0.089108	0.422098	hyper_in_left
chr15	57210081	57212480	TCF12	57210116	57210583	468	0.163793	38	57210583	57212296	0.00733711	0.517122	hyper_in_left
chr15	60883191	60885337	ICE2	60885204	60885329	126	0.0410959	9	60883225	60885204	0.0533567	0.339414	hyper_in_right
chr15	62359083	62361032	C2CD4A	62359103	62360104	1002	0.317708	61	62360104	62361020	0.0288977	0.500364	hyper_in_left
chr15	63340162	63341611	TPM1	63341365	63341589	225	0.125	14	63340165	63341365	0.02407	0.275705	hyper_in_right
chr15	63568893	63570442	APH1B	63570310	63570432	123	0.0686275	7	63568896	63570310	0.0136314	0.280829	hyper_in_right
chr15	63673430	63674379	CA12	63674218	63674374	157	0.107143	6	63673517	63674218	0.0676117	0.351245	hyper_in_right
chr15	63892380	63893929	USP3-AS1	63892392	63892769	378	0.120567	17	63892769	63893910	0.0502665	0.477598	hyper_in_left
chr15	65203726	65204325	ANKDD1A	65204197	65204317	121	0.225806	14	65203740	65204197	0.0711614	0.379459	hyper_in_right
chr15	65713751	65715700	IGDCC4	65715454	65715679	226	0.16	24	65713788	65715454	0.0559446	0.324513	hyper_in_right
chr15	67813104	67814953	C15orf61	67813124	67813229	106	0.0472441	6	67813229	67814925	0.133628	0.492493	hyper_in_left
chr15	68723419	68724718	ITGA11	68723427	68723772	346	0.363636	40	68723772	68724690	0.0500505	0.571433	hyper_in_left
chr15	71054940	71056689	UACA	71054957	71054981	25	0.031746	4	71054981	71056686	0.035955	0.359318	hyper_in_left
chr15	73659947	73662013	HCN4	73659965	73660367	403	0.252137	59	73660367	73662010	0.0187944	0.43993	hyper_in_left
chr15	74419838	74420737	LOC283731	74419886	74419904	19	0.0434783	3	74419904	74420728	0.0166767	0.21897	hyper_in_left
chr15	75248459	75251908	RPP25	75248477	75248998	522	0.269531	69	75248998	75251897	0.030642	0.565254	hyper_in_left
chr15	75639305	75641354	NEIL1	75639361	75639798	438	0.244755	35	75639798	75641346	0.0389437	0.548048	hyper_in_left
chr15	76030530	76031479	DNM1P35	76030565	76030816	252	0.2875	23	76030816	76031472	0.0300435	0.421582	hyper_in_left
chr15	76195826	76197075	FBXO22	76196860	76197075	216	0.114943	10	76195876	76196860	0.025064	0.297768	hyper_in_right
chr15	78369282	78370231	TBC1D2B	78369302	78369441	140	0.0686275	7	78369441	78370215	0.0667	0.377024	hyper_in_left
chr15	79102599	79104148	ADAMTS7	79102608	79102873	266	0.166667	25	79102873	79104136	0.0761128	0.292948	hyper_in_left
chr15	79723474	79725223	MINAR1	79723510	79723751	242	0.034965	5	79723751	79725213	0.107102	0.465186	hyper_in_left
chr15	80215290	80216489	ST20	80215359	80215376	18	0.0330579	4	80215376	80216477	0.0196825	0.258223	hyper_in_left
chr15	80351142	80353191	ZFAND6	80352675	80353187	513	0.11039	17	80351163	80352675	0.0365694	0.57468	hyper_in_right
chr15	81292639	81294738	TLNRD1	81292669	81292861	193	0.0606061	14	81292861	81294723	0.0333893	0.394211	hyper_in_left
chr15	82336547	82340146	MEX3B	82336562	82336776	215	0.0694864	23	82336776	82340143	0.0310243	0.366994	hyper_in_left
chr15	83679546	83680811	C15orf40	83680700	83680806	107	0.105263	8	83679644	83680700	0.03329	0.321167	hyper_in_right
chr15	83734877	83735576	MIR4515	83734911	83735006	96	0.166667	8	83735006	83735576	0.06053	0.347743	hyper_in_left
chr15	85290751	85292841	ZNF592	85290863	85290946	84	0.0342857	6	85290946	85292633	0.0525533	0.380503	hyper_in_left
chr15	85523486	85525935	PDE8A	85525387	85525911	525	0.236842	63	85523526	85525387	0.0203981	0.446995	hyper_in_right
chr15	89877216	89879115	POLG	89878961	89879114	154	0.0522876	8	89877251	89878961	0.0905337	0.433229	hyper_in_right
chr15	90455360	90456459	ARPIN-AP3S2	90455377	90455759	383	0.26506	22	90455759	90456449	0.035735	0.361531	hyper_in_left
chr15	90543510	90545909	ZNF710	90543517	90543834	318	0.186528	36	90543834	90545905	0.0748956	0.507566	hyper_in_left
chr15	90931112	90932236	IQGAP1	90931163	90931186	24	0.03125	3	90931186	90932227	0.00337667	0.30616	hyper_in_left
chr15	91475391	91479040	HDDC3	91475499	91475545	47	0.0298507	4	91475545	91479040	0.0050525	0.208157	hyper_in_left
chr15	92936675	92938424	ST8SIA2	92937992	92938401	410	0.251429	44	92936686	92937992	0.0139116	0.488322	hyper_in_right
chr15	93631009	93633108	RGMA	93632619	93633105	487	0.202128	38	93631049	93632619	0.0330411	0.60459	hyper_in_right
chr15	94774262	94775361	MCTP2	94774309	94774817	509	0.506849	37	94774817	94775357	0.0292092	0.342911	hyper_in_left
chr15	100272244	100273993	LYSMD4	100272271	100273237	967	0.4375	49	100273237	100273962	0.0530861	0.575031	hyper_in_left
chr16	474666	477165	RAB11FIP3	474691	474937	247	0.0664207	18	474937	477144	0.0618472	0.299272	hyper_in_left
chr16	733774	734623	JMJD8	733785	734045	261	0.295652	34	734045	734623	0.0358309	0.31993	hyper_in_left
chr16	776641	778940	HAGHL	776658	776720	63	0.0440529	10	776720	778914	0.126678	0.468305	hyper_in_left
chr16	1820714	1824063	NME3	1820724	1821142	419	0.15727	53	1821142	1824046	0.0179774	0.394948	hyper_in_left
chr16	2033448	2034847	GFER	2033465	2033575	111	0.0625	10	2033575	2034843	0.021692	0.269327	hyper_in_left
chr16	2263856	2265755	PGP	2265596	2265755	160	0.0533981	11	2263913	2265596	0.0508736	0.446629	hyper_in_right
chr16	2273066	2274315	E4F1	2273098	2273231	134	0.0952381	10	2273231	2274290	0.06838	0.375405	hyper_in_left
chr16	3018812	3020499	PAQR4	3018822	3018930	109	0.0679012	11	3018930	3020468	0.0539436	0.339543	hyper_in_left
chr16	3070047	3071296	TNFRSF12A	3070965	3071293	329	0.283186	32	3070057	3070965	0.015145	0.388444	hyper_in_right
chr16	3199752	3203151	ZNF213	3199778	3200274	497	0.151961	31	3200274	3203142	0.0373165	0.565423	hyper_in_left
chr16	4400561	4401760	PAM16	4400593	4400690	98	0.0851064	8	4400690	4401729	0.0598113	0.378459	hyper_in_left
chr16	5148054	5149253	EEF2KMT	5149009	5149241	233	0.105263	8	5148076	5149009	0.0593738	0.339093	hyper_in_right
chr16	10673878	10674777	EMP2	10673888	10674374	487	0.555556	50	10674374	10674762	0.0269712	0.406516	hyper_in_left
chr16	11348833	11351332	SOCS1	11348841	11349308	468	0.278261	64	11349308	11351330	0.0290514	0.606594	hyper_in_left
chr16	11680128	11681377	LITAF	11680133	11680327	195	0.12069	14	11680327	11681362	0.0551107	0.507956	hyper_in_left
chr16	11761841	11763640	SNN	11761862	11761888	27	0.0170455	3	11761888	11763640	0.04895	0.224553	hyper_in_left
chr16	11835747	11837146	TXNDC11	11835757	11835919	163	0.0902778	13	11835919	11837139	0.0780546	0.430669	hyper_in_left
chr16	11890175	11892174	ZC3H7A	11890188	11890209	22	0.0191083	3	11890209	11892136	0.0503467	0.298503	hyper_in_left
chr16	12994518	12997667	SHISA9	12994533	12995112	580	0.155102	38	12995112	12997650	0.066835	0.428321	hyper_in_left
chr16	15149017	15150429	NTAN1	15149028	15149304	277	0.146789	16	15149304	15150412	0.0935575	0.459068	hyper_in_left
chr16	15489480	15490179	MPV17L	15489983	15490175	193	0.222222	16	15489527	15489983	0.02022	0.273058	hyper_in_right
chr16	18935408	18938457	SMG1	18935495	18936258	764	0.056962	9	18936258	18938452	0.429352	0.548854	hyper_in_left
chr16	19125020	19126219	ITPRIPL2	19125929	19126203	275	0.233333	28	19125034	19125929	0.0466918	0.514297	hyper_in_right
chr16	21529706	21532455	SLC7A5P2	21532223	21532428	206	0.0526316	10	21529737	21532223	0.077255	0.322232	hyper_in_right
chr16	22385074	22386673	CDR2	22385088	22385214	127	0.0769231	12	22385214	22386635	0.0750175	0.352318	hyper_in_left
chr16	22824557	22826356	HS3ST2	22825896	22826352	457	0.281768	51	22824620	22825896	0.0442567	0.502398	hyper_in_right
chr16	23159695	23161294	USP31	23159733	23159881	149	0.0299401	5	23159881	23161261	0.044074	0.371814	hyper_in_left
chr16	28935904	28937453	RABEP2	28937318	28937431	114	0.0442478	5	28935991	28937318	0.03284	0.29456	hyper_in_right
chr16	30032492	30033291	C16orf92	30032541	30032613	73	0.181818	8	30032613	30033255	0.0430912	0.39318	hyper_in_left
chr16	30959429	30961328	ORAI3	30961041	30961306	266	0.0654206	7	30959435	30961041	0.0536314	0.320391	hyper_in_right
chr16	31226105	31228404	TRIM72	31226125	31226936	812	0.473684	81	31226936	31228376	0.0338251	0.59655	hyper_in_left
chr16	31498634	31499933	SLC5A2	31498653	31499118	466	0.408696	47	31499118	31499933	0.0365874	0.542342	hyper_in_left
chr16	50581254	50583053	NKD1	50581369	50581567	199	0.0792683	13	50581567	50583050	0.0465015	0.269896	hyper_in_left
chr16	53163834	53165933	CHD9	53163869	53164214	346	0.140969	32	53164214	53165925	0.0171113	0.481011	hyper_in_left
chr16	56622943	56623842	MT3	56622960	56623069	110	0.0487805	4	56623069	56623816	0.0206	0.298955	hyper_in_left
chr16	56642075	56643724	MT1A	56642130	56642349	220	0.325301	27	56642349	56643710	0.0362993	0.419481	hyper_in_left
chr16	57125423	57127372	CPNE2	57125447	57125937	491	0.131737	22	57125937	57127365	0.100766	0.382586	hyper_in_left
chr16	57317892	57318991	PLLP	57317968	57318341	374	0.330508	39	57318341	57318980	0.0475679	0.559062	hyper_in_left
chr16	58058956	58061455	MMP15	58058980	58059136	157	0.0546218	13	58059136	58061424	0.0738785	0.374448	hyper_in_left
chr16	58497145	58499244	NDRG4	58497149	58497251	103	0.0360825	7	58497251	58499220	0.0618971	0.347011	hyper_in_left
chr16	62068195	62070944	CDH8	62068244	62068592	349	0.0903614	15	62068592	62070933	0.0358153	0.39173	hyper_in_left
chr16	66583093	66584392	TK2	66583132	66583267	136	0.0833333	8	66583267	66584358	0.085145	0.430671	hyper_in_left
chr16	67143274	67144473	C16orf70	67143294	67143400	107	0.101124	9	67143400	67144463	0.0793622	0.479299	hyper_in_left
chr16	67196905	67197704	HSF4	67196917	67197010	94	0.135922	14	67197010	67197692	0.0875571	0.341431	hyper_in_left
chr16	67969090	67970865	PSMB10	67969119	67969587	469	0.254098	31	67969587	67970865	0.0250181	0.536659	hyper_in_left
chr16	68001926	68003325	SLC12A4	68002876	68003289	414	0.172131	21	68001961	68002876	0.0724033	0.467974	hyper_in_right
chr16	68270689	68272038	ESRP2	68270761	68271215	455	0.30303	30	68271215	68272029	0.0419247	0.506324	hyper_in_left
chr16	68678613	68680262	CDH3	68678624	68679306	683	0.376068	44	68679306	68680254	0.0192598	0.408622	hyper_in_left
chr16	75182185	75183284	ZFP1	75183106	75183278	173	0.0729167	7	75182244	75183106	0.0653386	0.475881	hyper_in_right
chr16	77245994	77247043	SYCE1L	77246534	77247012	479	0.52	52	77246022	77246534	0.0148373	0.378673	hyper_in_right
chr16	81039524	81041773	CMC2	81041643	81041757	115	0.0580645	9	81039641	81041643	0.06342	0.320656	hyper_in_right
chr16	87635084	87638183	JPH3	87635088	87635299	212	0.0395683	11	87635299	87638149	0.0845	0.346743	hyper_in_left
chr16	88518985	88520784	ZFPM1	88519004	88519145	142	0.0533981	11	88519145	88520772	0.0390027	0.370146	hyper_in_left
chr16	88869229	88871346	CDT1	88869240	88869543	304	0.155172	27	88869543	88871337	0.0201374	0.538883	hyper_in_left
chr16	89641321	89642820	CPNE7	89641340	89641369	30	0.0357143	5	89641369	89642813	0.061456	0.267922	hyper_in_left
chr16	89939405	89941004	TCF25	89939415	89939530	116	0.0731707	12	89939530	89940997	0.0313925	0.343542	hyper_in_left
chr17	2302294	2306193	MNT	2302318	2302773	456	0.0960265	29	2302773	2306172	0.04451	0.618695	hyper_in_left
chr17	2613946	2615495	CLUH	2614063	2614132	70	0.0217391	3	2614132	2615486	0.138443	0.268793	hyper_in_left
chr17	3438404	3439203	SPATA22	3438922	3439203	282	0.769231	30	3438460	3438922	0.01938	0.276093	hyper_in_right
chr17	4642056	4643305	CXCL16	4642079	4642402	324	0.188034	22	4642402	4643295	0.0833605	0.531002	hyper_in_left
chr17	4692616	4693965	GLTPD2	4692663	4692837	175	0.0882353	12	4692837	4693961	0.0583108	0.478259	hyper_in_left
chr17	5014289	5015838	USP6	5015610	5015832	223	0.0941176	8	5014326	5015610	0.0645338	0.404215	hyper_in_right
chr17	6559122	6560421	ALOX15P1	6559146	6559437	292	0.189873	15	6559437	6560417	0.017372	0.268382	hyper_in_left
chr17	6938761	6940060	SLC16A13	6939829	6940049	221	0.235294	20	6938812	6939829	0.0667065	0.386986	hyper_in_right
chr17	6946341	6947490	SLC16A11	6946353	6946836	484	0.390805	34	6946836	6947477	0.0458606	0.419556	hyper_in_left
chr17	7253188	7255887	KCTD11	7253248	7254592	1345	0.401869	86	7254592	7255886	0.0517172	0.573716	hyper_in_left
chr17	7381789	7383583	SLC35G6	7381829	7382013	185	0.0409836	5	7382013	7383488	0.07188	0.40172	hyper_in_left
chr17	7759642	7762091	NAA38	7761863	7762074	212	0.0985915	14	7759695	7761863	0.0536707	0.35436	hyper_in_right
chr17	8092508	8094057	BORCS6	8092555	8092690	136	0.128	16	8092690	8094043	0.050425	0.405112	hyper_in_left
chr17	8924179	8926878	NTN1	8925981	8926878	898	0.356495	118	8924197	8925981	0.0363952	0.715963	hyper_in_right
chr17	9547835	9549634	USP43	9547945	9548303	359	0.118056	17	9548303	9549615	0.0278782	0.422584	hyper_in_left
chr17	15163651	15166850	PMP22	15164916	15165854	939	0.2	36	15163711	15164916	0.0469581	0.351979	hyper_in_right
chr17	15244356	15245236	TEKT3	15244419	15244732	314	0.351852	19	15244732	15245220	0.0429747	0.317869	hyper_in_left
chr17	15902036	15904085	TTC19	15902129	15902258	130	0.068323	11	15902258	15904054	0.20649	0.402662	hyper_in_left
chr17	16255536	16256985	CENPV	16256454	16256974	521	0.52	78	16255560	16256454	0.01075	0.466178	hyper_in_right
chr17	18163611	18164810	MIEF2	18164493	18164784	292	0.176471	15	18163668	18164493	0.0267227	0.366245	hyper_in_right
chr17	19770101	19771450	ULK2	19770108	19770223	116	0.0466667	7	19770223	19771430	0.0220414	0.403314	hyper_in_left
chr17	20944313	20947512	USP22	20944346	20944485	140	0.046875	9	20944485	20947479	0.0211667	0.260064	hyper_in_left
chr17	21187157	21188456	MAP2K3	21187202	21187451	250	0.243902	30	21187451	21188442	0.0514563	0.601144	hyper_in_left
chr17	27037602	27038801	PROCA1	27038576	27038792	217	0.218391	19	27037636	27038576	0.0482026	0.485939	hyper_in_right
chr17	28087603	28088749	CORO6	28087653	28087870	218	0.0795455	7	28087870	28088749	0.0851186	0.356996	hyper_in_left
chr17	28705120	28707769	CPD	28705169	28705497	329	0.117647	20	28705497	28707734	0.0559855	0.492306	hyper_in_left
chr17	34090984	34091783	C17orf50	34091615	34091781	167	0.175676	13	34091016	34091615	0.0135	0.398698	hyper_in_right
chr17	35294994	35298543	LHX1	35297407	35298516	1110	0.291262	60	35295051	35297407	0.0562335	0.472636	hyper_in_right
chr17	35848555	35850854	DUSP14	35848621	35848797	177	0.0306748	5	35848797	35850854	0.037198	0.277226	hyper_in_left
chr17	36101902	36105151	HNF1B	36101947	36101968	22	0.0121457	3	36101968	36105117	0.07433	0.26236	hyper_in_left
chr17	36714343	36715092	SRCIN1	36714890	36715078	189	0.153846	8	36714386	36714890	0.111884	0.408914	hyper_in_right
chr17	36858093	36863092	MIR4734	36859348	36860092	745	0.119241	44	36860092	36863072	0.0620516	0.461678	hyper_in_left
chr17	37381186	37382485	STAC2	37381194	37381954	761	0.679389	89	37381954	37382482	0.0205667	0.642733	hyper_in_left
chr17	38082757	38084456	ORMDL3	38084377	38084450	74	0.0612245	6	38082921	38084377	0.130818	0.433037	hyper_in_right
chr17	39941865	39943164	JUP	39941976	39942518	543	0.284314	29	39942518	39943161	0.0348493	0.429564	hyper_in_left
chr17	39967472	39969421	P3H4	39967480	39967743	264	0.165605	26	39967743	39969397	0.0361077	0.482026	hyper_in_left
chr17	40573749	40575605	CAVIN1	40573764	40574339	576	0.309211	47	40574339	40575582	0.0376798	0.433935	hyper_in_left
chr17	41321422	41323921	BRCA1	41321463	41321888	426	0.212963	23	41321888	41323904	0.0395296	0.48807	hyper_in_left
chr17	42422104	42423408	GRN	42422140	42422263	124	0.166667	9	42422263	42423383	0.118663	0.428564	hyper_in_left
chr17	42462251	42463500	ITGA2B	42462266	42462761	496	0.364706	31	42462761	42463489	0.0471397	0.567243	hyper_in_left
chr17	42633385	42635784	FZD2	42633460	42633895	436	0.0987654	16	42633895	42635780	0.21518	0.403239	hyper_in_left
chr17	42835904	42836953	ADAM11	42835956	42836164	209	0.182692	19	42836164	42836931	0.0333347	0.367645	hyper_in_left
chr17	43024508	43025657	KIF18B	43025502	43025655	154	0.12987	10	43024533	43025502	0.053826	0.385474	hyper_in_right
chr17	43339113	43339812	SPATA32	43339127	43339164	38	0.0833333	5	43339164	43339808	0.030524	0.267438	hyper_in_left
chr17	43860631	43862830	MAP3K14	43860685	43860870	186	0.105505	23	43860870	43862827	0.0199535	0.27283	hyper_in_left
chr17	45055631	45057085	RPRML	45055638	45055815	178	0.0849673	13	45055815	45057072	0.0617954	0.449289	hyper_in_left
chr17	45400747	45401546	EFCAB13	45400771	45401200	430	0.507042	36	45401200	45401544	0.0297728	0.315122	hyper_in_left
chr17	45770563	45772725	TBKBP1	45772700	45772724	25	0.0222222	3	45770812	45772700	0.0425967	0.244997	hyper_in_right
chr17	48132501	48134250	PICART1	48132580	48132721	142	0.0606061	8	48132721	48134237	0.0244812	0.301275	hyper_in_left
chr17	48423051	48424500	XYLT2	48424266	48424484	219	0.0564516	7	48423056	48424266	0.03948	0.333883	hyper_in_right
chr17	48585397	48586096	MYCBPAP	48585413	48585718	306	0.342466	25	48585718	48586076	0.0509632	0.312538	hyper_in_left
chr17	49196777	49199376	SPAG9	49198893	49199370	478	0.0853659	14	49196784	49198893	0.092585	0.626044	hyper_in_right
chr17	53341247	53343796	HLF	53341293	53341565	273	0.111801	18	53341565	53343784	0.0586167	0.408253	hyper_in_left
chr17	54910359	54912335	DGKE	54911425	54912322	898	0.49537	107	54910396	54911425	0.0261026	0.649245	hyper_in_right
chr17	54990811	54992181	TRIM25	54990842	54991149	308	0.277778	30	54991149	54992180	0.0620097	0.566917	hyper_in_left
chr17	55161934	55163833	AKAP1	55163004	55163815	812	0.454054	84	55162028	55163004	0.00607952	0.589705	hyper_in_right
chr17	55333093	55335542	MSI2	55333109	55333200	92	0.0633803	9	55333200	55335523	0.01139	0.22936	hyper_in_left
chr17	59477942	59478441	TBX2	59478276	59478427	152	0.288889	13	59477947	59478276	0.0488	0.24915	hyper_in_right
chr17	60704344	60706216	MRC2	60705535	60706213	679	0.302817	43	60704382	60705535	0.0321063	0.379495	hyper_in_right
chr17	61776870	61778569	LIMD2	61777955	61778550	596	0.304762	64	61776899	61777955	0.0387878	0.58763	hyper_in_right
chr17	62206622	62208021	ERN1	62207864	62208005	142	0.107914	15	62206661	62207864	0.0164927	0.376787	hyper_in_right
chr17	63555208	63558327	AXIN2	63555215	63555552	338	0.0674157	18	63555552	63558295	0.0789639	0.462852	hyper_in_left
chr17	64187606	64188655	CEP112	64187639	64187919	281	0.202128	19	64187919	64188644	0.0510074	0.369693	hyper_in_left
chr17	66286229	66288942	SLC16A6	66286282	66287126	845	0.265116	57	66287126	66288905	0.0314449	0.399146	hyper_in_left
chr17	66596304	66597553	FAM20A	66596324	66596666	343	0.277778	40	66596666	66597525	0.0362258	0.439314	hyper_in_left
chr17	67322196	67323975	ABCA5	67322249	67322456	208	0.0238095	3	67322456	67323953	0.0376567	0.28724	hyper_in_left
chr17	70114594	70119543	SOX9	70114597	70115831	1235	0.126812	35	70115831	70119533	0.0882663	0.455214	hyper_in_left
chr17	72855633	72858031	GRIN2C	72856679	72858011	1333	0.630435	145	72855647	72856679	0.0267836	0.37081	hyper_in_right
chr17	73284362	73286311	SLC25A19	73286017	73286299	283	0.15534	16	73284432	73286017	0.0697256	0.455296	hyper_in_right
chr17	73583990	73585739	MYO15B	73584004	73584999	996	0.5625	108	73584999	73585725	0.0579889	0.60382	hyper_in_left
chr17	78977655	78978604	CHMP6	78978404	78978573	170	0.142857	12	78977667	78978404	0.05681	0.309172	hyper_in_right
chr17	79268302	79269651	SLC38A10	79268319	79268505	187	0.160714	18	79268505	79269613	0.0471083	0.385724	hyper_in_left
chr17	79372646	79374545	MIR4740	79374215	79374537	323	0.157895	30	79372686	79374215	0.070605	0.480621	hyper_in_right
chr17	79476701	79482463	ACTG1	79480205	79482425	2221	0.488688	216	79476827	79480205	0.0264803	0.733807	hyper_in_right
chr17	79884313	79886612	MAFG-DT	79886372	79886576	205	0.0714286	16	79884405	79886372	0.0566956	0.394997	hyper_in_right
chr17	80476890	80478739	FOXK2	80476895	80476977	83	0.0361991	8	80476977	80478734	0.05168	0.351237	hyper_in_left
chr18	656856	658755	TYMS	656890	657108	219	0.0457516	7	657108	658744	0.215604	0.501296	hyper_in_left
chr18	711552	712801	ENOSF1	711632	712132	501	0.223301	23	712132	712795	0.0493883	0.405226	hyper_in_left
chr18	3247116	3248815	MYL12A	3247120	3247920	801	0.568421	54	3247920	3248814	0.0102606	0.517894	hyper_in_left
chr18	3447512	3452361	TGIF1	3451859	3452359	501	0.133531	45	3447541	3451859	0.0226684	0.451763	hyper_in_right
chr18	3602681	3604130	DLGAP1-AS1	3602769	3602980	212	0.296296	8	3602980	3604060	0.08683	0.481395	hyper_in_left
chr18	8608787	8610586	RAB12	8608799	8609095	297	0.152047	26	8609095	8610578	0.0522154	0.600676	hyper_in_left
chr18	8704499	8707398	MTCL1	8707126	8707386	261	0.0550162	17	8704531	8707126	0.0264818	0.252716	hyper_in_right
chr18	11751427	11752926	GNAL	11751448	11752120	673	0.546099	77	11752120	11752922	0.0243629	0.537912	hyper_in_left
chr18	11980333	11982232	IMPA2	11980423	11981006	584	0.361582	64	11981006	11982163	0.0340331	0.468598	hyper_in_left
chr18	12307512	12309111	TUBB6	12307565	12307924	360	0.193182	34	12307924	12309102	0.0466059	0.484359	hyper_in_left
chr18	12376296	12378043	AFG3L2	12376359	12376443	85	0.0205479	3	12376443	12378041	0.0187767	0.217763	hyper_in_left
chr18	12407552	12408601	PRELID3A	12407559	12407653	95	0.0380952	4	12407653	12408581	0.049005	0.356117	hyper_in_left
chr18	12419703	12421052	PRELID3A	12419709	12419960	252	0.17284	14	12419960	12421049	0.202924	0.688161	hyper_in_left
chr18	18821163	18823312	GREB1L	18821176	18821714	539	0.164948	32	18821714	18823298	0.0367644	0.444845	hyper_in_left
chr18	19179533	19181132	ESCO1	19179575	19179781	207	0.096	12	19179781	19181124	0.02416	0.368953	hyper_in_left
chr18	19283391	19285040	ABHD3	19283403	19284001	599	0.228571	32	19284001	19285035	0.0459294	0.52366	hyper_in_left
chr18	20714884	20716983	CABLES1	20714901	20715207	307	0.092	23	20715207	20716975	0.0367778	0.389318	hyper_in_left
chr18	21976974	21978221	OSBPL1A	21977947	21978221	275	0.150943	16	21977006	21977947	0.03507	0.324287	hyper_in_right
chr18	22006283	22007382	IMPACT	22006316	22006480	165	0.159091	14	22006480	22007361	0.0381329	0.31964	hyper_in_left
chr18	22929125	22932824	ZNF521	22929180	22929461	282	0.0688525	21	22929461	22932801	0.044301	0.55437	hyper_in_left
chr18	24127727	24131126	KCTD1	24127738	24128278	541	0.200692	58	24128278	24131115	0.0151828	0.671282	hyper_in_left
chr18	28680761	28682410	DSC2	28680830	28681121	292	0.117647	14	28681121	28682410	0.0439793	0.423532	hyper_in_left
chr18	29077737	29078686	DSG2	29077759	29078062	304	0.318182	28	29078062	29078659	0.0220936	0.368358	hyper_in_left
chr18	29598282	29599781	RNF125	29598305	29598400	96	0.0322581	3	29598400	29599776	0.14811	0.362267	hyper_in_left
chr18	30350765	30352414	KLHL14	30350775	30350949	175	0.117647	14	30350949	30352407	0.0316407	0.313129	hyper_in_left
chr18	33766661	33767810	MOCOS	33767370	33767797	428	0.530612	52	33766691	33767370	0.0189123	0.462274	hyper_in_right
chr18	35144562	35147811	CELF4	35147177	35147805	629	0.228814	54	35144764	35147177	0.025443	0.553236	hyper_in_right
chr18	44335924	44338073	ST8SIA5	44335961	44336988	1028	0.583815	101	44336988	44338070	0.0152439	0.415849	hyper_in_left
chr18	44496386	44498085	KATNAL2	44497864	44498068	205	0.0461538	6	44496415	44497864	0.0486683	0.36701	hyper_in_right
chr18	47339460	47340959	ACAA2	47339474	47339915	442	0.313559	37	47339915	47340955	0.0501132	0.555984	hyper_in_left
chr18	55469019	55470968	ATP8B1	55469035	55469417	383	0.158228	25	55469417	55470957	0.084512	0.47939	hyper_in_left
chr18	56887014	56888713	GRP	56888208	56888687	480	0.288288	32	56887047	56888208	0.0641131	0.457851	hyper_in_right
chr18	60985311	60988160	BCL2	60985352	60985828	477	0.221719	49	60985828	60988155	0.0255924	0.535812	hyper_in_left
chr18	63417291	63418840	CDH7	63418376	63418837	462	0.27027	30	63417385	63418376	0.0112757	0.504175	hyper_in_right
chr18	71958355	71959924	CYB5A	71958370	71958636	267	0.186567	25	71958636	71959924	0.0583868	0.494407	hyper_in_left
chr18	74202560	74208459	C18orf65	74207698	74208457	760	0.108586	43	74202611	74207698	0.0196581	0.632335	hyper_in_right
chr18	74843033	74844932	MBP	74843038	74843573	536	0.180328	33	74843573	74844929	0.0722612	0.441336	hyper_in_left
chr18	76738153	76741702	SALL3	76738173	76738975	803	0.180288	75	76738975	76741694	0.0232384	0.454489	hyper_in_left
chr19	1765851	1767850	ONECUT3	1765876	1766995	1120	0.657143	46	1766995	1767829	0.0775046	0.405466	hyper_in_left
chr19	1811963	1813162	ATP8B3	1811979	1812175	197	0.206522	19	1812175	1813139	0.0563142	0.283653	hyper_in_left
chr19	2701545	2703005	GNG7	2701793	2701973	181	0.0789474	6	2701973	2702986	0.028165	0.297875	hyper_in_left
chr19	3506898	3507847	FZR1	3507555	3507844	290	0.311111	14	3506944	3507555	0.0797986	0.526688	hyper_in_right
chr19	4326799	4329048	STAP2	4326891	4327729	839	0.459677	57	4327729	4329027	0.0379268	0.528211	hyper_in_left
chr19	4535066	4535565	LRG1	4535080	4535188	109	0.382353	13	4535188	4535546	0.0681762	0.334537	hyper_in_left
chr19	4867061	4868006	PLIN3	4867071	4867254	184	0.176471	9	4867254	4867981	0.0613522	0.364702	hyper_in_left
chr19	5689996	5691544	RPL36	5690711	5691531	821	0.445378	53	5690031	5690711	0.114729	0.448585	hyper_in_right
chr19	7565736	7566435	TEX45	7565739	7565841	103	0.133333	12	7565841	7566435	0.0331183	0.332434	hyper_in_left
chr19	10046014	10047813	OLFM2	10047457	10047803	347	0.109091	12	10046053	10047457	0.0321208	0.337272	hyper_in_right
chr19	10528447	10531996	PDE4A	10528472	10528895	424	0.0625	15	10528895	10531992	0.060952	0.39936	hyper_in_left
chr19	12202997	12203796	ZNF788P	12203034	12203113	80	0.160714	9	12203113	12203784	0.0559967	0.287657	hyper_in_left
chr19	12943346	12945545	RTBDN	12945289	12945526	238	0.0921986	13	12943355	12945289	0.0367869	0.398679	hyper_in_right
chr19	13124021	13125120	NFIX	13124061	13124115	55	0.0983607	6	13124115	13125104	0.051105	0.288125	hyper_in_left
chr19	13858334	13859633	MRI1	13858353	13858433	81	0.0361446	3	13858433	13859608	0.0756367	0.21514	hyper_in_left
chr19	14182719	14186218	MISP3	14182738	14183364	627	0.174074	47	14183364	14186216	0.0405157	0.343348	hyper_in_left
chr19	14627831	14629771	DNAJB1	14627910	14628081	172	0.03125	5	14628081	14629770	0.037938	0.319466	hyper_in_left
chr19	14639681	14641180	DNAJB1	14639696	14639740	45	0.0416667	4	14639740	14641080	0.139267	0.437323	hyper_in_left
chr19	15235554	15236872	ILVBL	15235630	15236025	396	0.290698	25	15236025	15236867	0.0186388	0.311792	hyper_in_left
chr19	16606615	16607664	C19orf44	16606648	16606749	102	0.0428571	3	16606749	16607664	0.0391867	0.19075	hyper_in_left
chr19	16770342	16772791	TMEM38A	16772422	16772763	342	0.117978	21	16770392	16772422	0.0164805	0.385557	hyper_in_right
chr19	17413594	17414593	ABHD8	17413603	17413947	345	0.289474	22	17413947	17414566	0.0423541	0.444981	hyper_in_left
chr19	17444899	17446098	ANO8	17444921	17445010	90	0.0480769	5	17445010	17446060	0.050492	0.349954	hyper_in_left
chr19	17580031	17582094	SLC27A1	17580058	17580685	628	0.322314	39	17580685	17582089	0.0211192	0.519031	hyper_in_left
chr19	17621840	17623332	PGLS	17621869	17621955	87	0.0522388	7	17621955	17623315	0.0667514	0.369026	hyper_in_left
chr19	18527309	18528958	SSBP4	18527315	18527464	150	0.0512821	6	18527464	18528958	0.0787967	0.396697	hyper_in_left
chr19	18529659	18531008	SSBP4	18529703	18529799	97	0.0316456	5	18529799	18531008	0.05253	0.323952	hyper_in_left
chr19	18699348	18700847	REX1BD	18700553	18700843	291	0.0810811	9	18699403	18700553	0.0387589	0.465422	hyper_in_right
chr19	19495851	19497450	GATAD2A	19495891	19495931	41	0.0217391	3	19495931	19497444	0.0399633	0.309383	hyper_in_left
chr19	23432182	23433477	ZNF724	23432203	23432314	112	0.111111	7	23432314	23433477	0.03712	0.307109	hyper_in_left
chr19	23598151	23598936	ZNF91	23598201	23598644	444	0.707317	29	23598644	23598936	0.0270972	0.372261	hyper_in_left
chr19	32895843	32897582	DPY19L3	32897454	32897563	110	0.0448718	7	32895911	32897454	0.0686814	0.338921	hyper_in_right
chr19	33554517	33556166	RHPN2	33554583	33555247	665	0.34965	50	33555247	33556161	0.0408198	0.560615	hyper_in_left
chr19	34285901	34289350	KCTD15	34289044	34289345	302	0.0597484	19	34286013	34289044	0.0994695	0.501723	hyper_in_right
chr19	36134064	36136163	ETV2	36134083	36134605	523	0.321678	46	36134605	36136138	0.0150993	0.320706	hyper_in_left
chr19	36359210	36361259	APLP1	36360791	36361183	393	0.122137	16	36359233	36360791	0.0354788	0.444763	hyper_in_right
chr19	36389788	36391687	NFKBID	36389793	36389929	137	0.0932203	11	36389929	36391683	0.00781545	0.294745	hyper_in_left
chr19	36485436	36486985	SDHAF1	36485470	36485533	64	0.057377	7	36485533	36486976	0.156844	0.462511	hyper_in_left
chr19	38396986	38398685	WDR87	38397007	38397173	167	0.0909091	14	38397173	38398683	0.03835	0.40932	hyper_in_left
chr19	38826132	38827781	CATSPERG	38827610	38827754	145	0.0882353	9	38826171	38827610	0.00724889	0.301211	hyper_in_right
chr19	39896981	39897980	ZFP36	39897656	39897955	300	0.287879	19	39897053	39897656	0.0321026	0.451311	hyper_in_right
chr19	40005347	40006746	SELENOV	40006099	40006733	635	0.535354	53	40005428	40006099	0.0499728	0.48921	hyper_in_right
chr19	40696430	40698226	MAP3K10	40696435	40696484	50	0.037037	6	40696484	40698226	0.130748	0.616387	hyper_in_left
chr19	40723084	40724633	TTC9B	40723105	40723501	397	0.3	36	40723501	40724609	0.0475317	0.457409	hyper_in_left
chr19	42828296	42830645	MEGF8	42828321	42829202	882	0.491018	82	42829202	42830615	0.0258255	0.55478	hyper_in_left
chr19	44036618	44038667	ETHE1	44036685	44036757	73	0.0254237	3	44036757	44038666	0.0787367	0.2634	hyper_in_left
chr19	44172236	44174785	PLAUR	44173497	44174631	1135	0.457364	59	44172261	44173497	0.0788205	0.475327	hyper_in_right
chr19	45347850	45351749	NECTIN2	45347886	45348259	374	0.140969	32	45348259	45351737	0.0115009	0.310913	hyper_in_left
chr19	45655497	45657296	NKPD1	45655513	45656531	1019	0.611399	118	45656531	45657291	0.0383554	0.445155	hyper_in_left
chr19	46503115	46504464	CCDC61	46503132	46503683	552	0.333333	17	46503683	46504446	0.0946229	0.632668	hyper_in_left
chr19	47612633	47617232	ZC3H4	47617100	47617195	96	0.0131579	3	47612819	47617100	0.0201933	0.20926	hyper_in_right
chr19	48774207	48775356	ZNF114	48775263	48775340	78	0.112676	8	48774237	48775263	0.0581825	0.304916	hyper_in_right
chr19	48824505	48825654	CCDC114	48824533	48824971	439	0.417582	38	48824971	48825637	0.0311534	0.500323	hyper_in_left
chr19	49255752	49256551	FUT1	49256197	49256494	298	0.405797	28	49255786	49256197	0.0386932	0.396072	hyper_in_right
chr19	49651987	49654536	HRC	49651993	49652590	598	0.217949	34	49652590	49654414	0.120672	0.581918	hyper_in_left
chr19	49660403	49661702	TRPM4	49661318	49661667	350	0.392857	22	49660805	49661318	0.0251055	0.465674	hyper_in_right
chr19	49930970	49932119	GFY	49931857	49932093	237	0.279412	19	49931008	49931857	0.0375332	0.326279	hyper_in_right
chr19	50193066	50195115	CPT1C	50193082	50193607	526	0.320312	41	50193607	50195112	0.048521	0.388171	hyper_in_left
chr19	50815353	50816552	KCNC3	50815361	50815424	64	0.0666667	4	50815424	50816552	0.03087	0.241695	hyper_in_left
chr19	50836156	50837505	NR1H2	50836204	50836391	188	0.09375	9	50836391	50837477	0.0545111	0.386276	hyper_in_left
chr19	51842013	51843912	VSIG10L	51842076	51842530	455	0.234483	34	51842530	51843908	0.0177656	0.356126	hyper_in_left
chr19	53030200	53031627	ZNF808	53030237	53030311	75	0.0361446	3	53030311	53031615	0.0246833	0.287753	hyper_in_left
chr19	53140746	53142195	ZNF137P	53140915	53141648	734	0.657143	46	53141648	53142189	0.00882457	0.343049	hyper_in_left
chr19	53289484	53290533	ZNF600	53289509	53289747	239	0.305085	18	53289747	53290517	0.0649789	0.373259	hyper_in_left
chr19	54973917	54976566	LENG9	54974004	54975180	1177	0.539474	123	54975180	54976564	0.0229489	0.647919	hyper_in_left
chr19	55573920	55574757	RDH13	55573945	55574218	274	0.178082	13	55574218	55574757	0.0370246	0.3526	hyper_in_left
chr19	59073669	59074818	MZF1-AS1	59073675	59073843	169	0.153226	19	59073843	59074809	0.0818263	0.421556	hyper_in_left
chr2	263672	265470	SH3YL1	263692	263999	308	0.14094	21	263999	265465	0.0493681	0.502172	hyper_in_left
chr2	1746460	1748909	PXDN	1746504	1747364	861	0.330275	72	1747364	1748876	0.033491	0.58637	hyper_in_left
chr2	9614158	9615357	IAH1	9614161	9614490	330	0.261905	33	9614490	9615357	0.0317209	0.437559	hyper_in_left
chr2	10260254	10261103	RRM2	10260285	10260760	476	0.615385	40	10260760	10261073	0.008197	0.279631	hyper_in_left
chr2	10262055	10263728	RRM2	10262074	10262136	63	0.0463576	7	10262136	10263701	0.0748714	0.35882	hyper_in_left
chr2	10442325	10444774	HPCAL1	10442351	10442556	206	0.0669856	14	10442556	10444757	0.0777943	0.377292	hyper_in_left
chr2	10587561	10589460	ODC1	10589321	10589447	127	0.0582011	11	10587568	10589321	0.0520027	0.310435	hyper_in_right
chr2	18059150	18061049	KCNS3	18059161	18059456	296	0.0843373	14	18059456	18061039	0.0729021	0.466389	hyper_in_left
chr2	24162374	24164273	UBXN2A	24162411	24162967	557	0.240876	33	24162967	24164256	0.0451924	0.491142	hyper_in_left
chr2	24298544	24300593	FAM228B	24299858	24300575	718	0.359649	41	24298677	24299858	0.0472529	0.52268	hyper_in_right
chr2	26915083	26916382	KCNK3	26916335	26916375	41	0.0245902	3	26915207	26916335	0.0365667	0.235883	hyper_in_right
chr2	27070310	27072959	DPYSL5	27072067	27072921	855	0.29572	76	27070340	27072067	0.00845724	0.620846	hyper_in_right
chr2	27440053	27440652	CAD	27440570	27440652	83	0.135593	8	27440067	27440570	0.0599988	0.271105	hyper_in_right
chr2	28112734	28114283	RBKS	28112773	28113094	322	0.134615	14	28113094	28114244	0.0478964	0.465483	hyper_in_left
chr2	32852386	32853635	TTC27	32852413	32852527	115	0.101695	6	32852527	32853621	0.107455	0.383228	hyper_in_left
chr2	33171329	33173128	LTBP1	33171334	33171875	542	0.196629	35	33171875	33173117	0.081692	0.565552	hyper_in_left
chr2	37571729	37572478	QPCT	37571732	37572140	409	0.6	39	37572140	37572452	0.0199264	0.546111	hyper_in_left
chr2	38892859	38893508	GALM	38893161	38893483	323	0.8	16	38892901	38893161	0.0566575	0.290524	hyper_in_right
chr2	39892384	39894183	TMEM178A	39892410	39892671	262	0.080292	11	39892671	39894163	0.0505618	0.496875	hyper_in_left
chr2	42274284	42275983	PKDCC	42274308	42274442	135	0.0324324	6	42274442	42275982	0.07838	0.343537	hyper_in_left
chr2	45168400	45169649	SIX3	45169366	45169648	283	0.532468	41	45168507	45169366	0.0193527	0.328187	hyper_in_right
chr2	45236067	45237942	SIX2	45236071	45236532	462	0.383234	64	45236532	45237929	0.0210734	0.481816	hyper_in_left
chr2	46523810	46527259	EPAS1	46523835	46524216	382	0.137931	40	46524216	46527183	0.0349928	0.477484	hyper_in_left
chr2	46768757	46771206	RHOQ	46768795	46768868	74	0.025641	5	46768868	46771205	0.171962	0.386264	hyper_in_left
chr2	46843182	46845031	PIGF	46843189	46843324	136	0.11828	11	46843324	46845010	0.0645427	0.570517	hyper_in_left
chr2	47167592	47169241	MCFD2	47167606	47167873	268	0.0405405	6	47167873	47169235	0.113728	0.352083	hyper_in_left
chr2	47796500	47799184	KCNK12	47796520	47796677	158	0.011236	3	47796677	47799165	0.273377	0.466503	hyper_in_left
chr2	48009561	48011760	MSH6	48009585	48009698	114	0.0167598	3	48009698	48011750	0.06308	0.274877	hyper_in_left
chr2	55509006	55509805	PRORSD1P	55509043	55509347	305	0.367647	25	55509347	55509779	0.0326948	0.316088	hyper_in_left
chr2	56149898	56151237	EFEMP1	56149935	56150682	748	0.410256	32	56150682	56151203	0.0331069	0.579157	hyper_in_left
chr2	61107848	61109597	REL	61109256	61109580	325	0.112069	13	61107968	61109256	0.0100523	0.520264	hyper_in_right
chr2	62422571	62424670	B3GNT2	62422633	62422862	230	0.0745342	12	62422862	62424658	0.0204142	0.321194	hyper_in_left
chr2	63276995	63278794	OTX1	63278039	63278776	738	0.341085	44	63277010	63278039	0.040543	0.564308	hyper_in_right
chr2	64067506	64069855	UGP2	64067540	64067599	60	0.0227273	3	64067599	64069844	0.0409333	0.198913	hyper_in_left
chr2	64680252	64682151	LGALSL	64680257	64680734	478	0.0689655	10	64680734	64682138	0.338523	0.828365	hyper_in_left
chr2	65214626	65217325	SLC1A4	65216858	65217293	436	0.259067	50	65215260	65216858	0.0175946	0.470469	hyper_in_right
chr2	69968533	69969644	ANXA4	69968535	69968878	344	0.255319	24	69968878	69969644	0.0242517	0.332615	hyper_in_left
chr2	70313212	70316886	PCBP1-AS1	70313235	70313503	269	0.0972222	21	70313503	70316883	0.0140348	0.488276	hyper_in_left
chr2	70779706	70781575	TGFA	70779764	70780242	479	0.201299	31	70780242	70781572	0.0299552	0.294184	hyper_in_left
chr2	71221158	71222782	TEX261	71222567	71222755	189	0.0743802	9	71221171	71222567	0.0302656	0.409101	hyper_in_right
chr2	72371591	72377840	CYP26B1	72371619	72371863	245	0.0497835	23	72371863	72377831	0.0227578	0.279971	hyper_in_left
chr2	73339307	73340806	RAB11FIP5	73339322	73339735	414	0.284848	47	73339735	73340803	0.0205419	0.502601	hyper_in_left
chr2	73510672	73512171	EGR4	73511827	73512148	322	0.235294	24	73510699	73511827	0.0225346	0.467062	hyper_in_right
chr2	74780971	74782470	LOXL3	74781887	74782451	565	0.378378	42	74780988	74781887	0.0474217	0.601259	hyper_in_right
chr2	75060777	75063026	HK2	75062605	75063000	396	0.108247	21	75060786	75062605	0.0648038	0.401849	hyper_in_right
chr2	75937456	75938355	GCFC2	75938223	75938338	116	0.0909091	7	75937488	75938223	0.101464	0.316241	hyper_in_right
chr2	85107006	85109508	TRABD2A	85107048	85107337	290	0.107143	15	85107337	85109508	0.0551433	0.319136	hyper_in_left
chr2	85131760	85133859	TMSB10	85133662	85133831	170	0.0719424	10	85131800	85133662	0.027768	0.258852	hyper_in_right
chr2	85645431	85646180	CAPG	85645448	85645477	30	0.0869565	4	85645477	85646145	0.0815925	0.279197	hyper_in_left
chr2	87034647	87035946	CD8A	87034663	87035283	621	0.583333	42	87035283	87035930	0.0144543	0.492623	hyper_in_left
chr2	89064675	89065574	ANKRD36BP2	89064696	89065026	331	0.369048	31	89065026	89065569	0.0133619	0.30009	hyper_in_left
chr2	95522564	95523663	ANKRD20A8P	95523380	95523656	277	0.186047	16	95522609	95523380	0.0481025	0.346953	hyper_in_right
chr2	95786774	95788123	MRPS5	95786787	95786841	55	0.0594059	6	95786841	95788109	0.120775	0.369972	hyper_in_left
chr2	96873034	96874983	STARD7-AS1	96873066	96873417	352	0.0656934	9	96873417	96874973	0.0619722	0.497669	hyper_in_left
chr2	98703020	98703869	VWA3B	98703617	98703864	248	0.394366	28	98703029	98703617	0.0338936	0.415002	hyper_in_right
chr2	98962680	98964179	CNGA3	98962708	98962750	43	0.0333333	4	98962750	98964179	0.24499	0.445873	hyper_in_left
chr2	99551986	99553335	KIAA1211L	99553138	99553325	188	0.0689655	10	99552020	99553138	0.024731	0.328912	hyper_in_right
chr2	101435034	101437483	NPAS2	101435043	101435219	177	0.0652174	15	101435219	101437471	0.0626947	0.307927	hyper_in_left
chr2	101767005	101768554	TBC1D8	101768276	101768518	243	0.08	12	101767056	101768276	0.0204217	0.28743	hyper_in_right
chr2	101924417	101925605	RNF149	101924422	101924863	442	0.414062	53	101924863	101925598	0.039294	0.51245	hyper_in_left
chr2	107501646	107504214	ST6GAL2	107503970	107504213	244	0.123762	25	107501650	107503970	0.0190168	0.40093	hyper_in_right
chr2	109064944	109066393	GCC2	109064994	109065206	213	0.097561	8	109065206	109066389	0.0378662	0.384248	hyper_in_left
chr2	109150135	109151884	LIMS1	109150158	109150189	32	0.0222222	3	109150189	109151860	0.0973933	0.527467	hyper_in_left
chr2	109744439	109746688	SH3RF3-AS1	109746234	109746678	445	0.226721	56	109744492	109746234	0.0145259	0.454436	hyper_in_right
chr2	111874526	111876025	BCL2L11	111875329	111876022	694	0.573034	51	111874547	111875329	0.0554024	0.465478	hyper_in_right
chr2	112655284	112657233	MERTK	112656682	112657219	538	0.286624	45	112655319	112656682	0.0211989	0.343616	hyper_in_right
chr2	119914074	119916773	C1QL2	119914127	119915821	1695	0.55	132	119915821	119916686	0.0791487	0.689503	hyper_in_left
chr2	120123390	120125532	C2orf76	120123399	120123518	120	0.0347826	4	120123518	120125503	0.155032	0.500382	hyper_in_left
chr2	120436509	120437293	TMEM177	120436534	120436550	17	0.0491803	3	120436550	120437265	0.0385367	0.289487	hyper_in_left
chr2	127862944	127865443	BIN1	127865267	127865437	171	0.0508475	9	127863229	127865267	0.0638633	0.400126	hyper_in_right
chr2	130901690	130902089	CCDC74B	130901743	130901837	95	0.318182	7	130901837	130902071	0.03566	0.311269	hyper_in_left
chr2	131129575	131130474	PTPN18	131129664	131129778	115	0.126582	10	131129778	131130468	0.009738	0.272922	hyper_in_left
chr2	131484510	131485687	GPR148	131484571	131484763	193	0.140625	9	131484763	131485681	0.0441478	0.451302	hyper_in_left
chr2	132285136	132286135	CCDC74A	132285161	132285228	68	0.0526316	3	132285228	132286121	0.0443067	0.17613	hyper_in_left
chr2	133425941	133428740	LYPD1	133425973	133427062	1090	0.345972	73	133427062	133428731	0.0192979	0.586325	hyper_in_left
chr2	134022858	134025107	NCKAP5	134022890	134024074	1185	0.471698	50	134024074	134025087	0.0703288	0.638143	hyper_in_left
chr2	136873995	136877094	CXCR4	136875232	136877085	1854	0.54067	113	136874027	136875232	0.019649	0.61776	hyper_in_right
chr2	137522134	137524233	THSD7B	137522166	137522461	296	0.105634	15	137522461	137524215	0.0443593	0.297664	hyper_in_left
chr2	152954127	152956326	CACNB4	152954146	152955142	997	0.461538	66	152955142	152956293	0.0233018	0.644985	hyper_in_left
chr2	155553850	155556199	KCNJ3	155554868	155556186	1319	0.503268	77	155553868	155554868	0.032514	0.729444	hyper_in_right
chr2	161348970	161350819	RBMS1	161349004	161349252	249	0.0681818	9	161349252	161350785	0.104638	0.43118	hyper_in_left
chr2	162930040	162931039	DPP4	162930062	162930454	393	0.258427	23	162930454	162931034	0.0380261	0.558412	hyper_in_left
chr2	163200231	163201430	GCA	163200302	163200405	104	0.0461538	3	163200405	163201425	0.04404	0.247483	hyper_in_left
chr2	163694573	163696472	KCNH7	163696058	163696435	378	0.169014	12	163694600	163696058	0.0470133	0.365317	hyper_in_right
chr2	165697159	165698908	COBLL1	165697164	165697344	181	0.0463576	7	165697344	165698892	0.0667171	0.380131	hyper_in_left
chr2	167231417	167233216	SCN9A	167232853	167233180	328	0.183099	13	167231534	167232853	0.0331123	0.401892	hyper_in_right
chr2	171570340	171573889	LINC01124	171570352	171571533	1182	0.318452	107	171571533	171573881	0.0410806	0.622711	hyper_in_left
chr2	171671971	171675420	GAD1	171671994	171672066	73	0.0119522	3	171672066	171675416	0.0966333	0.272523	hyper_in_left
chr2	173291916	173293265	ITGA6	173291951	173292010	60	0.024	3	173292010	173293242	0.0640667	0.276287	hyper_in_left
chr2	173940170	173941569	MAP3K20	173940239	173940277	39	0.0227273	3	173940277	173941567	0.242683	0.46324	hyper_in_left
chr2	174218834	174220483	CDCA7	174220348	174220475	128	0.0598291	7	174218951	174220348	0.0452914	0.252134	hyper_in_right
chr2	175112509	175113788	OLA1	175112523	175112648	126	0.0505051	5	175112648	175113788	0.217116	0.472548	hyper_in_left
chr2	177052416	177054915	HOXD1	177052467	177052527	61	0.0306122	6	177052527	177054887	0.0985883	0.33298	hyper_in_left
chr2	177502289	177503238	LINC01116	177502304	177502371	68	0.0520833	5	177502371	177503221	0.029388	0.278012	hyper_in_left
chr2	180725184	180726683	MIR1258	180725197	180725645	449	0.177419	22	180725645	180726676	0.0897023	0.553309	hyper_in_left
chr2	181844756	181846855	UBE2E3	181844794	181844825	32	0.0184049	3	181844825	181846853	0.0158733	0.209037	hyper_in_left
chr2	182321517	182323016	ITGA4	182322349	182323016	668	0.446281	54	182321541	182322349	0.0178961	0.565903	hyper_in_right
chr2	182544064	182545863	CERKL	182544088	182544281	194	0.075	6	182544281	182545844	0.0835917	0.491028	hyper_in_left
chr2	190444945	190446244	SLC40A1	190445000	190445226	227	0.105263	10	190445226	190446243	0.095686	0.375171	hyper_in_left
chr2	191398860	191399909	NEMP2	191398893	191399100	208	0.103093	10	191399100	191399887	0.014767	0.264451	hyper_in_left
chr2	191512646	191515199	NAB1	191512682	191512854	173	0.0333333	6	191512854	191515178	0.12332	0.525817	hyper_in_left
chr2	192542147	192543794	NABP1	192543592	192543776	185	0.0673077	7	192542283	192543592	0.0808429	0.46558	hyper_in_right
chr2	200321612	200325161	SATB2-AS1	200321660	200321676	17	0.0106007	3	200321676	200325148	0.01394	0.257407	hyper_in_left
chr2	201827439	201829188	ORC2	201827470	201827752	283	0.0833333	8	201827752	201829186	0.0555013	0.521428	hyper_in_left
chr2	201980811	201982210	CFLAR	201981599	201982199	601	0.235955	21	201980838	201981599	0.0901776	0.419147	hyper_in_right
chr2	202315487	202317235	STRADB	202317029	202317223	195	0.0606061	8	202315557	202317029	0.0235787	0.323884	hyper_in_right
chr2	202897397	202900246	FZD7	202897404	202897430	27	0.00996678	3	202897430	202900229	0.0583767	0.30831	hyper_in_left
chr2	203239856	203242905	BMPR2	203239876	203240370	495	0.152074	33	203240370	203242897	0.00715758	0.684659	hyper_in_left
chr2	211089369	211090368	ACADL	211089414	211089610	197	0.225806	21	211089610	211090349	0.0790424	0.476947	hyper_in_left
chr2	215672844	215675043	BARD1	215672908	215672949	42	0.025974	4	215672949	215675041	0.152892	0.322082	hyper_in_left
chr2	217497568	217499117	IGFBP2	217497617	217497853	237	0.0992908	14	217497853	217499105	0.0696079	0.300517	hyper_in_left
chr2	219260391	219265856	CTDSP1	219262406	219262970	565	0.0842697	30	219262970	219265849	0.0618843	0.275138	hyper_in_left
chr2	219823708	219826890	CDK5R2	219826145	219826888	744	0.118421	27	219823859	219826145	0.0369826	0.595337	hyper_in_right
chr2	219857754	219859203	CRYBA2	219857762	219858132	371	0.314516	39	219858132	219859174	0.0349346	0.377933	hyper_in_left
chr2	219866317	219868066	LOC100129175	219866325	219866791	467	0.324503	49	219866791	219868065	0.0422551	0.553136	hyper_in_left
chr2	219922148	219924997	MIR3131	219922164	219922944	781	0.321212	53	219922944	219924997	0.0446885	0.430073	hyper_in_left
chr2	220117519	220119518	TUBA4B	220117528	220118498	971	0.422222	57	220118498	220119493	0.0356086	0.584517	hyper_in_left
chr2	220143510	220144798	DNAJB2	220144596	220144748	153	0.1	7	220143577	220144596	0.01394	0.296594	hyper_in_right
chr2	220362500	220364073	GMPPA	220362511	220362857	347	0.333333	31	220362857	220363890	0.0533968	0.480231	hyper_in_left
chr2	220406339	220409288	TMEM198	220406364	220407347	984	0.285714	56	220407347	220409283	0.134866	0.640651	hyper_in_left
chr2	220416726	220417973	MIR3132	220416770	220417077	308	0.184	23	220417077	220417962	0.0257452	0.510935	hyper_in_left
chr2	223182812	223185561	PAX3	223185254	223185561	308	0.0775194	20	223182927	223185254	0.030869	0.287959	hyper_in_right
chr2	223288829	223290278	SGPP2	223288844	223289130	287	0.188406	26	223289130	223290275	0.0325688	0.390306	hyper_in_left
chr2	223536029	223536778	MOGAT1	223536654	223536777	124	0.116667	7	223536069	223536654	0.0576686	0.310456	hyper_in_right
chr2	232570927	232576526	PTMA	232570984	232572561	1578	0.249505	126	232572561	232576506	0.017206	0.595011	hyper_in_left
chr2	232644990	232646839	PDE6D	232645002	232645091	90	0.0434783	5	232645091	232646836	0.117094	0.46589	hyper_in_left
chr2	233497586	233499385	EFHD1	233499070	233499378	309	0.134146	22	233497621	233499070	0.0747386	0.451386	hyper_in_right
chr2	234263694	234264193	DGKD	234264005	234264188	184	0.235294	8	234263701	234264005	0.12855	0.472809	hyper_in_right
chr2	235859970	235861819	SH3BP4	235859972	235860376	405	0.163366	33	235860376	235861805	0.023853	0.519492	hyper_in_left
chr2	240321085	240323973	HDAC4	240323713	240323957	245	0.0739437	21	240321229	240323713	0.0152033	0.534007	hyper_in_right
chr2	242040776	242042725	MTERF4	242040798	242041069	272	0.12069	14	242041069	242042641	0.100381	0.437954	hyper_in_left
chr2	242497917	242499266	BOK-AS1	242497928	242498098	171	0.0897436	14	242498098	242499263	0.0782129	0.370944	hyper_in_left
chr20	442132	443681	TBC1D20	442150	442202	53	0.0218978	3	442202	443679	0.181717	0.408133	hyper_in_left
chr20	2852908	2855307	PTPRA	2852934	2853391	458	0.23913	44	2853391	2855286	0.0173827	0.484839	hyper_in_left
chr20	3153400	3155375	LZTS3	3155044	3155363	320	0.0872483	13	3153544	3155044	0.0668208	0.449594	hyper_in_right
chr20	3218725	3220874	SLC4A11	3218735	3219054	320	0.135593	32	3219054	3220848	0.0419794	0.421734	hyper_in_left
chr20	3766584	3767633	CENPB	3766591	3766722	132	0.151316	23	3766722	3767628	0.0281487	0.323887	hyper_in_left
chr20	3776128	3777477	CDC25B	3776172	3776262	91	0.076087	7	3776262	3777463	0.0338686	0.320431	hyper_in_left
chr20	9494765	9496764	LAMP5	9496202	9496748	547	0.384615	35	9494826	9496202	0.0457629	0.551956	hyper_in_right
chr20	10651840	10655788	JAG1	10652258	10653597	1340	0.282759	82	10653597	10655759	0.031601	0.48987	hyper_in_left
chr20	17206494	17209693	PCSK2	17206540	17206620	81	0.0414201	7	17206620	17209657	0.0385629	0.289883	hyper_in_left
chr20	17549568	17551838	BFSP1	17549599	17549826	228	0.127517	19	17549826	17551833	0.0133811	0.419529	hyper_in_left
chr20	18117628	18119810	PET117	18117682	18117889	208	0.101562	13	18117889	18119810	0.0497331	0.332011	hyper_in_left
chr20	20347444	20350593	INSM1	20347463	20348271	809	0.204852	76	20348271	20350591	0.0244725	0.546093	hyper_in_left
chr20	21492365	21497014	NKX2-2	21492408	21493461	1054	0.314189	93	21493461	21497008	0.0313087	0.354757	hyper_in_left
chr20	25063847	25065846	VSX1	25063870	25064165	296	0.20155	26	25064165	25065824	0.0462323	0.340035	hyper_in_left
chr20	25840482	25841181	FAM182B	25840497	25840646	150	0.315789	12	25840646	25841164	0.0813925	0.301817	hyper_in_left
chr20	30618944	30619568	CCM2L	30618955	30619137	183	0.590909	26	30619137	30619568	0.08262	0.424497	hyper_in_left
chr20	30639194	30640885	HCK	30639211	30639877	667	0.292929	29	30639877	30640785	0.144102	0.46093	hyper_in_left
chr20	32319555	32320654	ZNF341	32319559	32319621	63	0.0654206	7	32319621	32320654	0.0537014	0.366367	hyper_in_left
chr20	32899343	32900875	AHCY	32899356	32900168	813	0.686275	35	32900168	32900767	0.105461	0.505017	hyper_in_left
chr20	33103043	33105077	DYNLRB1	33103113	33103682	570	0.254717	27	33103682	33105077	0.0318622	0.568357	hyper_in_left
chr20	33145871	33147020	MAP1LC3A	33145874	33146369	496	0.293578	32	33146369	33147017	0.02861	0.268773	hyper_in_left
chr20	34188730	34190145	SPAG4	34188754	34189097	344	0.209302	27	34189097	34190137	0.0693196	0.506204	hyper_in_left
chr20	34203701	34205750	SPAG4	34203712	34203716	5	0.0218978	3	34203716	34205739	0.0190233	0.198323	hyper_in_left
chr20	34206548	34207738	SPAG4	34206553	34207008	456	0.277778	20	34207008	34207680	0.075059	0.377368	hyper_in_left
chr20	35201692	35203341	TGIF2	35201705	35201847	143	0.0952381	14	35201847	35203334	0.0133871	0.348926	hyper_in_left
chr20	35373633	35374885	NDRG3	35373637	35373835	199	0.0947368	9	35373835	35374881	0.0824544	0.418806	hyper_in_left
chr20	37063221	37064170	SNHG17	37063235	37063729	495	0.414286	29	37063729	37064136	0.0281003	0.364542	hyper_in_left
chr20	37351416	37355015	SLC32A1	37351482	37351695	214	0.0406504	10	37351695	37355013	0.095706	0.310624	hyper_in_left
chr20	41816247	41819146	PTPRT	41818818	41819133	316	0.133028	29	41816305	41818818	0.0390469	0.464714	hyper_in_right
chr20	42295504	42296553	MYBL2	42296319	42296531	213	0.0689655	6	42295527	42296319	0.087655	0.413412	hyper_in_right
chr20	42543089	42544888	TOX2	42543669	42544877	1209	0.589744	115	42543106	42543669	0.0267275	0.687428	hyper_in_right
chr20	43280019	43281418	ADA	43280894	43281366	473	0.157407	17	43280062	43280894	0.0472324	0.54273	hyper_in_right
chr20	44518797	44520546	CTSA	44518824	44519146	323	0.18543	28	44519146	44520526	0.0701589	0.418969	hyper_in_left
chr20	44539523	44541022	PLTP	44539531	44539606	76	0.032967	3	44539606	44541013	0.0714533	0.324347	hyper_in_left
chr20	44650141	44651840	SLC12A5	44650153	44650220	68	0.029703	3	44650220	44651838	0.02698	0.1775	hyper_in_left
chr20	45523086	45524735	EYA2	45524258	45524714	457	0.160305	21	45523129	45524258	0.0494348	0.438808	hyper_in_right
chr20	47442986	47445200	PREX1	47443048	47444073	1026	0.295775	63	47444073	47445180	0.116753	0.512423	hyper_in_left
chr20	50383555	50385485	ATP9A	50383599	50383835	237	0.107527	20	50383835	50385474	0.023212	0.390564	hyper_in_left
chr20	50416245	50418794	SALL4	50417884	50418792	909	0.363636	52	50416348	50417884	0.0257604	0.572542	hyper_in_right
chr20	50720407	50722806	ZFP64	50720453	50721366	914	0.36478	58	50721366	50722805	0.038329	0.430484	hyper_in_left
chr20	51588403	51590052	TSHZ2	51589219	51589406	188	0.0617284	5	51589406	51590019	0.028572	0.19861	hyper_in_left
chr20	53091596	53093395	DOK5	53091600	53091828	229	0.11215	12	53091828	53093365	0.122317	0.456413	hyper_in_left
chr20	54933683	54934932	FAM210B	54934326	54934922	597	0.354167	34	54933697	54934326	0.0387674	0.387028	hyper_in_right
chr20	55839587	55842186	BMP7	55839597	55840389	793	0.247826	57	55840389	55842175	0.0477604	0.520838	hyper_in_left
chr20	57089552	57090251	APCDD1L-DT	57089601	57089757	157	0.180328	11	57089757	57090236	0.0291509	0.240602	hyper_in_left
chr20	57224604	57228003	STX16	57224619	57224927	309	0.128889	29	57224927	57227966	0.0497672	0.442894	hyper_in_left
chr20	58514729	58516366	PPP1R3D	58514731	58515137	407	0.438596	50	58515137	58516170	0.0260212	0.602958	hyper_in_left
chr20	60876886	60879160	ADRM1	60876945	60877027	83	0.0447761	9	60877027	60879102	0.0575622	0.317522	hyper_in_left
chr20	61049167	61051866	GATA5	61049222	61049994	773	0.212454	58	61049994	61051865	0.0819148	0.399017	hyper_in_left
chr20	61273200	61274799	SLCO4A1	61273258	61273294	37	0.0186335	3	61273294	61274799	0.0285667	0.236537	hyper_in_left
chr20	61447789	61448988	COL9A3	61447803	61448024	222	0.139706	19	61448024	61448987	0.0570653	0.35736	hyper_in_left
chr20	61492016	61493549	TCFL5	61492053	61492288	236	0.0882353	18	61492288	61493535	0.0315256	0.364307	hyper_in_left
chr20	61731159	61734608	HAR1A	61731182	61731933	752	0.131579	25	61731933	61734587	0.199143	0.493359	hyper_in_left
chr20	61807810	61810935	MIR124-3	61807845	61808474	630	0.12	42	61808474	61810902	0.0470207	0.332118	hyper_in_left
chr20	62129593	62130992	EEF1A2	62129605	62130006	402	0.152	19	62130006	62130973	0.0395111	0.47422	hyper_in_left
chr20	62525765	62528014	DNAJC5	62525799	62525822	24	0.0178571	3	62525822	62527999	0.04258	0.262797	hyper_in_left
chr20	62610064	62611313	SAMD10	62610084	62610159	76	0.0620155	8	62610159	62611299	0.0519512	0.289239	hyper_in_left
chr20	62679406	62681355	SOX18	62679427	62680107	681	0.40625	104	62680107	62681331	0.0361724	0.597797	hyper_in_left
chr21	18884522	18886471	CXADR	18884559	18884876	318	0.0827586	12	18884876	18886441	0.0313775	0.39077	hyper_in_left
chr21	22369523	22371422	NCAM2	22369540	22370241	702	0.373016	47	22370241	22371384	0.0209447	0.667651	hyper_in_left
chr21	28337906	28340205	ADAMTS5	28337917	28338606	690	0.429348	79	28338606	28340203	0.035307	0.663523	hyper_in_left
chr21	32929787	32932386	TIAM1	32929822	32930155	334	0.115385	30	32930155	32932376	0.044895	0.472538	hyper_in_left
chr21	33244713	33246612	HUNK	33244742	33244929	188	0.0507614	10	33244929	33246608	0.033721	0.296451	hyper_in_left
chr21	33783802	33785601	EVA1C	33783839	33784430	592	0.313253	52	33784430	33785569	0.011289	0.630398	hyper_in_left
chr21	37528106	37528605	CBR3-AS1	37528162	37528349	188	0.342105	13	37528349	37528602	0.0614685	0.333139	hyper_in_left
chr21	39286362	39287161	KCNJ6	39286365	39286904	540	0.794118	27	39286904	39287138	0.0293778	0.415026	hyper_in_left
chr21	40554476	40556430	PSMG1	40554565	40554805	241	0.0851064	12	40554805	40556409	0.0725842	0.312817	hyper_in_left
chr21	43429132	43431545	ZBTB21	43431247	43431529	283	0.0772201	20	43429173	43431247	0.052537	0.375852	hyper_in_right
chr21	44494774	44497170	CBS	44494785	44495460	676	0.3	66	44495460	44497149	0.0572011	0.586479	hyper_in_left
chr21	47742728	47745627	C21orf58	47742738	47742993	256	0.0608365	16	47742993	47745621	0.0620581	0.300806	hyper_in_left
chr22	18893182	18894281	DGCR6	18894045	18894280	236	0.223214	25	18893230	18894045	0.0138944	0.502552	hyper_in_right
chr22	19136557	19138306	GSC2	19136561	19136903	343	0.14554	31	19136903	19138289	0.0683139	0.402899	hyper_in_left
chr22	19278471	19279720	CLTCL1	19278477	19278712	236	0.128713	13	19278712	19279718	0.0635092	0.569158	hyper_in_left
chr22	21056264	21058813	TMEM191A	21056275	21056811	537	0.237624	48	21056811	21058792	0.0170613	0.30816	hyper_in_left
chr22	22220544	22222496	MAPK1	22220548	22220626	79	0.0331492	6	22220626	22222468	0.123745	0.401433	hyper_in_left
chr22	23522241	23523722	BCR	23523402	23523705	304	0.295455	52	23522276	23523402	0.0486233	0.440159	hyper_in_right
chr22	24109636	24110876	CHCHD10	24109653	24110038	386	0.282609	26	24110038	24110870	0.0157912	0.402964	hyper_in_left
chr22	24198998	24200797	SLC2A11	24199059	24199170	112	0.0964912	11	24199170	24200663	0.04467	0.453208	hyper_in_left
chr22	26985241	26986340	TPST2	26985270	26985412	143	0.0733945	8	26985412	26986326	0.107366	0.435939	hyper_in_left
chr22	28196140	28198589	MN1	28196154	28196538	385	0.126168	27	28196538	28198585	0.0221356	0.581303	hyper_in_left
chr22	28837825	28839814	TTC28	28837923	28838917	995	0.628571	44	28838917	28839814	0.0161498	0.342362	hyper_in_left
chr22	30821399	30822698	MTFP1	30821994	30822673	680	0.402597	31	30821437	30821994	0.0497332	0.559728	hyper_in_right
chr22	31218169	31218918	MIR3200	31218773	31218916	144	0.22093	19	31218179	31218773	0.0498726	0.414777	hyper_in_right
chr22	31503242	31504041	SELENOM	31503266	31503639	374	0.606061	40	31503639	31504014	0.021877	0.488773	hyper_in_left
chr22	36782895	36784669	MYH9	36782913	36783011	99	0.0426829	7	36783011	36784666	0.0519914	0.261011	hyper_in_left
chr22	38597527	38599176	MAFF	38597538	38597589	52	0.01875	3	38597589	38599166	0.218387	0.47649	hyper_in_left
chr22	38793409	38795658	CSNK1E	38793428	38793482	55	0.0277778	5	38793482	38795641	0.04334	0.488048	hyper_in_left
chr22	38898986	38902985	DDX17	38899145	38899530	386	0.0246305	5	38899530	38902958	0.094156	0.431242	hyper_in_left
chr22	39540858	39542257	CBX7	39540872	39541104	233	0.144	18	39541104	39542231	0.0415961	0.360672	hyper_in_left
chr22	39548133	39549682	CBX7	39548163	39548214	52	0.0297619	5	39548214	39549682	0.026136	0.30604	hyper_in_left
chr22	41346489	41348438	RBX1	41346537	41346725	189	0.1	13	41346725	41348413	0.0213323	0.532509	hyper_in_left
chr22	42949437	42950286	SERHL2	42949448	42949848	401	0.458333	33	42949848	42950286	0.0444415	0.286639	hyper_in_left
chr22	43738638	43740137	SCUBE1	43739881	43740120	240	0.157609	29	43738645	43739881	0.0693486	0.318217	hyper_in_right
chr22	45705281	45706530	FAM118A	45705360	45705445	86	0.037037	4	45705445	45706530	0.040695	0.30402	hyper_in_left
chr22	50353596	50356245	PIM3	50353614	50353633	20	0.00931677	3	50353633	50356209	0.08557	0.25028	hyper_in_left
chr22	50607891	50609540	PANX2	50607902	50608067	166	0.0852273	15	50608067	50609536	0.053734	0.326689	hyper_in_left
chr22	50689056	50690055	HDAC10	50689106	50689452	347	0.3	27	50689452	50690052	0.0590196	0.434432	hyper_in_left
chr3	5019353	5022202	BHLHE40	5019366	5019569	204	0.0582011	11	5019569	5022196	0.0601155	0.348455	hyper_in_left
chr3	9745418	9746917	CPNE9	9746518	9746913	396	0.252174	29	9745453	9746518	0.0353548	0.365723	hyper_in_right
chr3	10289664	10291263	TATDN2	10290897	10291247	351	0.196429	22	10289825	10290897	0.03716	0.38881	hyper_in_right
chr3	12597741	12599540	MKRN2	12597774	12597804	31	0.0377358	4	12597804	12599532	0.11008	0.390595	hyper_in_left
chr3	16554355	16555451	RFTN1	16554363	16554682	320	0.196262	21	16554682	16555412	0.044661	0.568387	hyper_in_left
chr3	20080508	20083307	KAT2B	20080673	20080897	225	0.0555556	9	20080897	20083202	0.0734567	0.269741	hyper_in_left
chr3	23244015	23245864	UBE2E2	23244051	23244177	127	0.0785714	11	23244177	23245862	0.0302464	0.427178	hyper_in_left
chr3	26663411	26666160	LRRC3B	26664723	26666151	1429	0.43871	68	26663549	26664723	0.0174818	0.666979	hyper_in_right
chr3	27762371	27766420	EOMES	27762410	27762989	580	0.154762	39	27762989	27766399	0.0446469	0.501612	hyper_in_left
chr3	30647637	30648986	TGFBR2	30647670	30647725	56	0.0265487	3	30647725	30648983	0.176017	0.50412	hyper_in_left
chr3	36421473	36422422	STAC	36421483	36421572	90	0.0410959	3	36421572	36422419	0.186687	0.408527	hyper_in_left
chr3	37901885	37904034	CTDSPL	37901939	37902465	527	0.240642	45	37902465	37904034	0.0129769	0.481772	hyper_in_left
chr3	38070722	38071571	PLCD1	38070746	38071224	479	0.55	44	38071224	38071564	0.0143373	0.469984	hyper_in_left
chr3	39850038	39851987	MYRIP	39851359	39851968	610	0.327273	54	39850069	39851359	0.0152085	0.608438	hyper_in_right
chr3	40350704	40352653	EIF1B	40350768	40350828	61	0.0347826	4	40350828	40352627	0.0302975	0.367978	hyper_in_left
chr3	41240100	41242599	CTNNB1	41240172	41240288	117	0.045977	8	41240288	41242570	0.111025	0.473785	hyper_in_left
chr3	42543087	42544436	VIPR1	42544056	42544400	345	0.4	40	42543110	42544056	0.009362	0.323061	hyper_in_right
chr3	42814247	42815103	CCDC13	42814284	42814585	302	0.393443	24	42814585	42815002	0.0319925	0.380399	hyper_in_left
chr3	42844562	42847011	ACKR2	42846724	42846972	249	0.0930233	12	42844632	42846724	0.11787	0.685933	hyper_in_right
chr3	43731732	43733231	ABHD5	43731774	43731852	79	0.0547945	8	43731852	43733134	0.026265	0.410967	hyper_in_left
chr3	44596529	44597628	ZKSCAN7	44596538	44596579	42	0.101449	7	44596579	44597596	0.00806286	0.286937	hyper_in_left
chr3	45634644	45635992	LIMD1	45634655	45635163	509	0.25	32	45635163	45635956	0.0338181	0.375721	hyper_in_left
chr3	45837403	45838302	SLC6A20	45837458	45837741	284	0.26087	24	45837741	45838299	0.0590154	0.320075	hyper_in_left
chr3	46607200	46608099	TDGF1	46607223	46607593	371	0.385965	22	46607593	46608093	0.0866636	0.458191	hyper_in_left
chr3	47020590	47021739	NBEAL2	47020627	47020928	302	0.196078	20	47020928	47021709	0.077838	0.350926	hyper_in_left
chr3	47050536	47051669	NRADDP	47050554	47050699	146	0.127451	13	47050699	47051661	0.0320477	0.250242	hyper_in_left
chr3	48593948	48595797	PFKFB4	48594539	48595777	1239	0.565217	52	48593952	48594539	0.0423288	0.475614	hyper_in_right
chr3	49376970	49378269	USP4	49377928	49378246	319	0.174419	15	49377042	49377928	0.04289	0.404789	hyper_in_right
chr3	49756567	49757466	AMIGO3	49756577	49756700	124	0.266667	16	49756700	49757438	0.157495	0.416452	hyper_in_left
chr3	49906348	49907497	CAMKV	49906486	49906607	122	0.0843373	7	49906607	49907481	0.0742957	0.297601	hyper_in_left
chr3	50263496	50264694	GNAI2	50263907	50264600	694	0.6	45	50263508	50263907	0.042296	0.456064	hyper_in_right
chr3	52279442	52280191	PPM1M	52279445	52279538	94	0.0813953	7	52279538	52280139	0.0744857	0.357577	hyper_in_left
chr3	53078389	53080988	SFMBT1	53080598	53080985	388	0.14726	43	53078445	53080598	0.02848	0.380312	hyper_in_right
chr3	53879651	53880800	IL17RB	53880660	53880783	124	0.105263	14	53879666	53880660	0.0810943	0.360332	hyper_in_right
chr3	55515094	55516043	WNT5A	55515735	55516042	308	0.23913	11	55515153	55515735	0.0716982	0.425248	hyper_in_right
chr3	55519006	55523255	WNT5A	55519065	55519851	787	0.184502	50	55519851	55523219	0.029604	0.544387	hyper_in_left
chr3	57112409	57113658	ARHGEF3	57113400	57113653	254	0.221239	25	57112442	57113400	0.0319788	0.456726	hyper_in_right
chr3	57198374	57199773	IL17RD	57198387	57198696	310	0.205128	24	57198696	57199746	0.0688092	0.492916	hyper_in_left
chr3	57741357	57743456	SLMAP	57743197	57743453	257	0.0748299	11	57741411	57743197	0.120364	0.522559	hyper_in_right
chr3	57993842	57995041	FLNB	57994744	57995040	297	0.148148	16	57993846	57994744	0.0593762	0.443544	hyper_in_right
chr3	61545984	61550575	PTPRG	61545998	61546034	37	0.0145773	5	61546034	61550569	0.045938	0.289146	hyper_in_left
chr3	62859142	62861991	CADPS	62861603	62861977	375	0.0793651	15	62859219	62861603	0.03084	0.403955	hyper_in_right
chr3	64670724	64674473	ADAMTS9-AS2	64670763	64670985	223	0.0555556	13	64670985	64674466	0.0326885	0.355672	hyper_in_left
chr3	66022911	66025560	MAGI1	66022989	66023407	419	0.0989011	18	66023407	66025554	0.0222406	0.495808	hyper_in_left
chr3	71113310	71114839	MIR1284	71113322	71113373	52	0.025	3	71113373	71114820	0.0155833	0.201057	hyper_in_left
chr3	71630543	71634142	FOXP1	71630574	71631944	1371	0.487544	137	71631944	71634128	0.00982912	0.541644	hyper_in_left
chr3	71630543	71634142	FOXP1	71630574	71631944	1371	0.487544	137	71631944	71634128	0.00982912	0.541644	hyper_in_left
chr3	71802454	71803803	EIF4E3	71802486	71802608	123	0.0714286	13	71802608	71803797	0.0165277	0.293922	hyper_in_left
chr3	73673294	73674693	PDZRN3	73673300	73673815	516	0.547297	81	73673815	73674673	0.038648	0.54053	hyper_in_left
chr3	96531528	96534227	EPHA6	96533520	96533568	49	0.0140187	3	96531555	96533520	0	0.182307	hyper_in_right
chr3	97690759	97691508	RIOX2	97690801	97691103	303	0.450704	32	97691103	97691408	0.00466406	0.323894	hyper_in_left
chr3	107148293	107151192	CCDC54	107148335	107149981	1647	0.403614	67	107149981	107151161	0.0633276	0.625521	hyper_in_left
chr3	111697467	111698721	ABHD10	111697531	111697585	55	0.0983607	6	111697585	111698675	0.0686033	0.37725	hyper_in_left
chr3	112929828	112931627	BOC	112929833	112930222	390	0.0939597	14	112930222	112931621	0.121441	0.715939	hyper_in_left
chr3	113251160	113252359	SIDT1	113252233	113252356	124	0.113924	9	113251189	113252233	0.0363089	0.314954	hyper_in_right
chr3	113666181	113667843	ZDHHC23	113667625	113667833	209	0.0492958	7	113666248	113667625	0.105823	0.469737	hyper_in_right
chr3	119421468	119422417	MAATS1	119422003	119422387	385	0.586207	34	119421507	119422003	0.0256218	0.492061	hyper_in_right
chr3	120168554	120170253	FSTL1	120169883	120170249	367	0.291667	35	120168752	120169883	0.0102729	0.471368	hyper_in_right
chr3	122399402	122400201	PARP14	122399420	122399506	87	0.121212	8	122399506	122400189	0.127823	0.307103	hyper_in_left
chr3	125898616	125899965	ALDH1L1-AS2	125898665	125899086	422	0.329787	31	125899086	125899948	0.058559	0.445765	hyper_in_left
chr3	127391151	127392300	ABTB1	127391163	127391470	308	0.272727	36	127391470	127392288	0.0391775	0.357316	hyper_in_left
chr3	128712484	128713333	KIAA1257	128712503	128712902	400	0.603448	35	128712902	128713333	0.0357557	0.343471	hyper_in_left
chr3	131100106	131101155	NUDT16	131100130	131100586	457	0.337209	29	131100586	131101150	0.0644934	0.472914	hyper_in_left
chr3	131752673	131754172	MIR5704	131752701	131752952	252	0.119403	8	131752952	131754138	0.101614	0.534369	hyper_in_left
chr3	132440493	132442092	NPHP3-AS1	132440506	132440674	169	0.0699301	10	132440674	132442092	0.110265	0.454198	hyper_in_left
chr3	133646091	133646790	C3orf36	133646112	133646504	393	0.594203	41	133646504	133646789	0.0276356	0.436663	hyper_in_left
chr3	138153276	138154475	ESYT3	138154105	138154457	353	0.283186	32	138153292	138154105	0.0404897	0.45639	hyper_in_right
chr3	138312566	138313715	CEP70	138312584	138312702	119	0.128571	9	138312702	138313701	0.0559989	0.404829	hyper_in_left
chr3	140949961	140951660	PXYLP1	140949995	140950182	188	0.0980392	15	140950182	140951649	0.0356973	0.379456	hyper_in_left
chr3	142681911	142683222	PAQR9	142681927	142682103	177	0.11875	19	142682103	142683214	0.03467	0.458157	hyper_in_left
chr3	142837740	142840289	CHST2	142837818	142838003	186	0.0530303	14	142838003	142840285	0.0284993	0.365648	hyper_in_left
chr3	145968172	145969171	PLSCR4	145968242	145968747	506	0.636364	49	145968747	145969136	0.0181953	0.262304	hyper_in_left
chr3	148415418	148416067	AGTR1	148415455	148415477	23	0.0655738	4	148415477	148416056	0.0433875	0.267952	hyper_in_left
chr3	148846708	148848198	HPS3	148847753	148848198	446	0.204301	19	148846739	148847753	0.0194926	0.421865	hyper_in_right
chr3	152552225	152553824	P2RY1	152553577	152553823	247	0.153285	21	152552312	152553577	0.0480105	0.393702	hyper_in_right
chr3	154145581	154147035	GPR149	154145628	154146236	609	0.376471	32	154146236	154147006	0.0173044	0.417412	hyper_in_left
chr3	156391707	156394027	TIPARP	156391738	156391825	88	0.0233645	5	156391825	156393971	0.037446	0.30455	hyper_in_left
chr3	156533973	156535372	LINC00886	156533980	156534653	674	0.515152	68	156534653	156535340	0.0344041	0.664185	hyper_in_left
chr3	156543828	156544877	LEKR1	156544472	156544846	375	0.213333	16	156543859	156544472	0.031995	0.443508	hyper_in_right
chr3	157154460	157156359	PTX3	157156209	157156352	144	0.0841121	9	157154473	157156209	0.0651933	0.352664	hyper_in_right
chr3	158518875	158520473	MFSD1	158518888	158519338	451	0.142857	13	158519338	158520447	0.0508515	0.566698	hyper_in_left
chr3	159480869	159483668	IL12A	159480880	159481580	701	0.289855	60	159481580	159483658	0.017808	0.564298	hyper_in_left
chr3	160472187	160475336	PPM1L	160474787	160475336	550	0.0782609	18	160472311	160474787	0.0654956	0.364886	hyper_in_right
chr3	160822144	160823392	B3GALNT1	160823259	160823392	134	0.0666667	7	160822185	160823259	0.0673229	0.368463	hyper_in_right
chr3	168863930	168865629	MECOM	168864031	168864753	723	0.617284	50	168864753	168865527	0.067926	0.34355	hyper_in_left
chr3	170136258	170137807	CLDN11	170136775	170137806	1032	0.595238	75	170136263	170136775	0.0926648	0.722603	hyper_in_right
chr3	170302371	170303920	SLC7A14	170302433	170302691	259	0.140187	15	170302691	170303917	0.0232053	0.357744	hyper_in_left
chr3	171175934	171179281	TNIK	171175950	171176639	690	0.1125	18	171176639	171179265	0.0528494	0.528081	hyper_in_left
chr3	171527412	171528585	PLD1	171527450	171527496	47	0.0408163	4	171527496	171528573	0.16715	0.389927	hyper_in_left
chr3	178978940	178979467	KCNMB3	178978957	178979005	49	0.145161	9	178979005	178979467	0.121558	0.381249	hyper_in_left
chr3	183542396	183543895	MAP6D1	183542439	183542842	404	0.25	38	183542842	183543894	0.0344211	0.383318	hyper_in_left
chr3	183946766	183948915	VWA5B2	183948391	183948894	504	0.325243	67	183946930	183948391	0.0222018	0.515378	hyper_in_right
chr3	183977376	183980525	CAMK2N2	183980095	183980520	426	0.134948	39	183977457	183980095	0.0223423	0.433328	hyper_in_right
chr3	184097690	184098789	CHRD	184098557	184098758	202	0.155039	20	184097727	184098557	0.0126345	0.336029	hyper_in_right
chr3	184870136	184871535	C3orf70	184871047	184871524	478	0.285714	46	184870186	184871047	0.015395	0.485187	hyper_in_right
chr3	185540668	185543967	IGF2BP2	185543695	185543965	271	0.104938	34	185540710	185543695	0.0199838	0.33275	hyper_in_right
chr3	187455105	187459754	BCL6	187455298	187456781	1484	0.367089	87	187456781	187459718	0.0172306	0.502991	hyper_in_left
chr3	187871028	187872476	LPP	187871041	187871192	152	0.0784314	8	187871192	187872455	0.0313775	0.359609	hyper_in_left
chr3	190039747	190040646	CLDN1	190039818	190039938	121	0.164179	11	190039938	190040622	0.04159	0.389623	hyper_in_left
chr3	193851635	193855984	HES1	193853481	193853720	240	0.00955414	3	193853720	193855982	0.0174533	0.0847967	hyper_in_left
chr3	194206429	194208578	LINC00884	194208087	194208571	485	0.255952	43	194206614	194208087	0.0610307	0.523656	hyper_in_right
chr3	195268906	195270705	PPP1R2	195270507	195270698	192	0.106061	14	195268955	195270507	0.0689736	0.516341	hyper_in_right
chr3	196366179	196366878	NRROS	196366694	196366868	175	0.383333	23	196366224	196366694	0.0266652	0.298635	hyper_in_right
chr3	197023858	197026157	DLG1	197025768	197026154	387	0.168675	28	197023949	197025768	0.0723921	0.533781	hyper_in_right
chr3	197281439	197283182	BDH1	197282767	197283151	385	0.305556	44	197281468	197282767	0.00640159	0.48415	hyper_in_right
chr3	197517563	197519112	LRCH3	197517569	197517687	119	0.0526316	6	197517687	197519101	0.072735	0.371395	hyper_in_left
chr4	818761	821060	CPLX1	818775	818822	48	0.0140845	3	818822	821046	0.0713033	0.283807	hyper_in_left
chr4	1002857	1006156	FGFRL1	1004247	1004575	329	0.0515152	17	1004575	1006145	0.0476312	0.280898	hyper_in_left
chr4	1160891	1161640	LOC100130872	1161247	1161627	381	0.659574	31	1160918	1161247	0.0193761	0.322366	hyper_in_right
chr4	2794605	2795504	SH3BP2	2794614	2794749	136	0.152381	16	2794749	2795501	0.0187794	0.279681	hyper_in_left
chr4	3533267	3534716	LRPAP1	3534505	3534714	210	0.179487	21	3533293	3534505	0.0310729	0.37376	hyper_in_right
chr4	4861017	4863116	MSX1	4862722	4863104	383	0.173077	27	4861042	4862722	0.119462	0.414528	hyper_in_right
chr4	5052253	5054052	STK32B	5053303	5054046	744	0.542254	77	5052268	5053303	0.0260434	0.528287	hyper_in_right
chr4	5893851	5895150	CRMP1	5893862	5894438	577	0.349398	58	5894438	5895144	0.0268145	0.437395	hyper_in_left
chr4	7193965	7195464	SORCS2	7195002	7195464	463	0.178571	30	7193995	7195002	0.0438173	0.41712	hyper_in_right
chr4	8159653	8161425	ABLIM2	8159682	8159804	123	0.0462428	8	8159804	8161424	0.0369413	0.271585	hyper_in_left
chr4	8872304	8874703	HMX1	8874245	8874697	453	0.159624	34	8872376	8874245	0.0501221	0.618971	hyper_in_right
chr4	11428637	11431286	HS3ST1	11428660	11429030	371	0.10828	17	11429030	11431255	0.0273818	0.229155	hyper_in_left
chr4	13484912	13486816	RAB28	13486712	13486789	78	0.0512821	6	13484929	13486712	0.0432667	0.339532	hyper_in_right
chr4	15003059	15007058	CPEB2	15006939	15007045	107	0.00733496	3	15003066	15006939	0.00690667	0.265757	hyper_in_right
chr4	16083790	16085639	PROM1	16083819	16083999	181	0.0769231	11	16083999	16085636	0.0453445	0.343742	hyper_in_left
chr4	17512794	17514243	QDPR	17512801	17513166	366	0.126214	13	17513166	17514207	0.0358885	0.452605	hyper_in_left
chr4	17782230	17783929	FAM184B	17783335	17783911	577	0.315315	35	17782270	17783335	0.0366054	0.464021	hyper_in_right
chr4	25863658	25865157	SEL1L3	25864740	25865152	413	0.22	33	25863682	25864740	0.0183503	0.546471	hyper_in_right
chr4	25915062	25916211	SMIM20	25916017	25916191	175	0.103896	8	25915084	25916017	0.031905	0.295661	hyper_in_right
chr4	36245321	36246547	ARAP2	36246388	36246535	148	0.0560748	6	36245339	36246388	0.0229133	0.319262	hyper_in_right
chr4	37827496	37829045	PGM2	37828839	37829029	191	0.112245	11	37827526	37828839	0.04632	0.309234	hyper_in_right
chr4	40631159	40632308	RBM47	40631969	40632299	331	0.226415	12	40631237	40631969	0.0649633	0.458126	hyper_in_right
chr4	41362095	41364094	LIMCH1	41362115	41362337	223	0.0849673	13	41362337	41364052	0.0680254	0.402743	hyper_in_left
chr4	41883132	41884531	TMEM33	41884016	41884520	505	0.377049	46	41883149	41884016	0.0290511	0.466228	hyper_in_right
chr4	42152816	42154915	BEND4	42152837	42153399	563	0.228448	53	42153399	42154912	0.0308109	0.579503	hyper_in_left
chr4	42398867	42401066	SHISA3	42398901	42399115	215	0.0628571	11	42399115	42401056	0.0684391	0.501031	hyper_in_left
chr4	46390708	46392757	GABRA2	46392657	46392756	100	0.0283019	3	46390730	46392657	0.02885	0.238393	hyper_in_right
chr4	47032951	47035000	GABRB1	47033090	47033958	869	0.277108	23	47033958	47034962	0.0176778	0.373232	hyper_in_left
chr4	47838469	47840068	CORIN	47838920	47838930	11	0.0291262	3	47838930	47840050	0.00381667	0.119327	hyper_in_left
chr4	53524679	53526428	USP46	53524716	53524844	129	0.0181818	3	53524844	53526399	0.0508733	0.284743	hyper_in_left
chr4	53727880	53728979	RASL11B	53727910	53728082	173	0.0701754	8	53728082	53728976	0.0237688	0.325533	hyper_in_left
chr4	54957370	54958669	GSX2	54957397	54957721	325	0.28169	20	54957721	54958666	0.041653	0.737342	hyper_in_left
chr4	54965620	54967569	GSX2	54965684	54966742	1059	0.564286	79	54966742	54967556	0.0411273	0.504646	hyper_in_left
chr4	55092605	55094904	GSX2	55092632	55093241	610	0.353982	40	55093241	55094903	0.087429	0.574002	hyper_in_left
chr4	55523557	55526099	KIT	55523574	55523715	142	0.0641711	12	55523715	55526069	0.0672817	0.373893	hyper_in_left
chr4	56501621	56502870	NMU	56501711	56501913	203	0.0795455	7	56501913	56502864	0.110071	0.395401	hyper_in_left
chr4	57842610	57846009	POLR2B	57845634	57845996	363	0.0666667	15	57842644	57845634	0.0796487	0.459076	hyper_in_right
chr4	66533316	66536665	EPHA5	66533352	66533710	359	0.0512821	8	66533710	66536639	0.0977937	0.404435	hyper_in_left
chr4	74964439	74965288	CXCL2	74964472	74964544	73	0.1	7	74964544	74965278	0.0910914	0.381019	hyper_in_left
chr4	76860953	76862402	NAAA	76860975	76861546	572	0.308271	41	76861546	76862389	0.0118246	0.625983	hyper_in_left
chr4	77227091	77228540	STBD1	77227967	77228530	564	0.327434	37	77227123	77227967	0.0425351	0.538793	hyper_in_right
chr4	77610253	77611052	MIR4450	77610325	77610381	57	0.0777778	7	77610381	77611027	0.0561657	0.268276	hyper_in_left
chr4	77869646	77872645	SEPTIN11	77869655	77870025	371	0.12987	30	77870025	77872627	0.0189497	0.449753	hyper_in_left
chr4	78977330	78980829	FRAS1	78977349	78977956	608	0.145833	28	78977956	78980820	0.0324329	0.619204	hyper_in_left
chr4	81104343	81106692	PRDM8	81106317	81106666	350	0.123077	16	81104446	81106317	0.0317062	0.328286	hyper_in_right
chr4	81951343	81952942	BMP3	81952575	81952922	348	0.247863	29	81951359	81952575	0.0324331	0.416247	hyper_in_right
chr4	83482569	83483661	TMEM150C	83483297	83483629	333	0.166667	17	83482613	83483297	0.0363076	0.391566	hyper_in_right
chr4	84030717	84031866	PLAC8	84030731	84030932	202	0.225352	16	84030932	84031833	0.0533806	0.399197	hyper_in_left
chr4	84456441	84458040	GPAT3	84456477	84456620	144	0.0571429	6	84456620	84458036	0.085575	0.29963	hyper_in_left
chr4	85503577	85505126	CDS1	85503581	85503846	266	0.132353	18	85503846	85505119	0.0235867	0.496255	hyper_in_left
chr4	87855436	87857185	AFF1	87856926	87857184	259	0.113636	15	87855462	87856926	0.073548	0.374303	hyper_in_right
chr4	89079412	89080411	ABCG2	89080199	89080411	213	0.222222	18	89079433	89080199	0.0616389	0.387613	hyper_in_right
chr4	89377791	89379190	HERC5	89377818	89377972	155	0.132812	17	89377972	89379158	0.0145882	0.317489	hyper_in_left
chr4	90757029	90759378	SNCA-AS1	90757139	90757871	733	0.275	33	90757871	90759361	0.0280912	0.405838	hyper_in_left
chr4	94748570	94751519	ATOH1	94748579	94748933	355	0.101796	17	94748933	94751488	0.0534506	0.433532	hyper_in_left
chr4	96468085	96471334	UNC5C	96468140	96468896	757	0.122807	21	96468896	96471329	0.0532895	0.643554	hyper_in_left
chr4	101111153	101112052	DDIT4L	101111164	101111484	321	0.474576	28	101111484	101112040	0.0219664	0.272322	hyper_in_left
chr4	103265328	103266927	SLC39A8	103266750	103266907	158	0.105263	12	103265377	103266750	0.0325042	0.288218	hyper_in_right
chr4	103681110	103682909	MANBA	103681119	103681198	80	0.029703	3	103681198	103682892	0.105787	0.227477	hyper_in_left
chr4	106066794	106069370	TET2	106066820	106067545	726	0.328467	45	106067545	106069247	0.0522393	0.695479	hyper_in_left
chr4	106816218	106817867	NPNT	106816269	106816284	16	0.020979	3	106816284	106817852	0.0274533	0.199783	hyper_in_left
chr4	108640352	108642301	PAPSS1	108642100	108642297	198	0.0984848	13	108640432	108642100	0.07592	0.406261	hyper_in_right
chr4	108745516	108746915	SGMS2	108745557	108745736	180	0.113402	11	108745736	108746898	0.0413573	0.505866	hyper_in_left
chr4	109087659	109091058	LEF1-AS1	109087703	109087980	278	0.0693878	17	109087980	109090978	0.0989465	0.313872	hyper_in_left
chr4	109092642	109094691	LEF1	109092671	109093046	376	0.12963	21	109093046	109094673	0.0623614	0.27943	hyper_in_left
chr4	110480880	110482410	MCUB	110480890	110481226	337	0.230769	27	110481226	110482323	0.0305248	0.559299	hyper_in_left
chr4	110650428	110651877	PLA2G12A	110650463	110650577	115	0.039604	4	110650577	110651876	0.0215225	0.3276	hyper_in_left
chr4	113430596	113432095	NEUROG2	113431850	113432091	242	0.276923	18	113430643	113431850	0.04748	0.320596	hyper_in_right
chr4	114900110	114901409	ARSJ	114900175	114900435	261	0.181818	12	114900435	114901392	0.0641067	0.419522	hyper_in_left
chr4	121992112	121994311	NDNF	121992123	121992621	499	0.25625	41	121992621	121994288	0.0381849	0.523889	hyper_in_left
chr4	122617011	122618660	ANXA5	122617035	122617569	535	0.217742	27	122617569	122618622	0.0451781	0.386837	hyper_in_left
chr4	122871304	122873203	TRPC3	122871317	122871986	670	0.27907	48	122871986	122873181	0.0297619	0.497728	hyper_in_left
chr4	126234645	126239044	FAT4	126238653	126239035	383	0.108434	27	126234698	126238653	0.0567711	0.409228	hyper_in_right
chr4	128702880	128704579	HSPA4L	128702892	128703007	116	0.111888	16	128703007	128704572	0.0326137	0.453137	hyper_in_left
chr4	128885434	128887283	ABHD18	128885447	128885766	320	0.235294	32	128885766	128887246	0.0421069	0.473659	hyper_in_left
chr4	128981759	128983658	LARP1B	128981811	128981920	110	0.0432692	9	128981920	128983653	0.01184	0.314969	hyper_in_left
chr4	140200597	140201446	MGARP	140200615	140200801	187	0.25	15	140200801	140201441	0.104783	0.388421	hyper_in_left
chr4	140216252	140217401	NAA15	140216266	140216368	103	0.0819672	5	140216368	140217383	0.221872	0.472242	hyper_in_left
chr4	140374010	140375959	RAB33B	140374159	140374517	359	0.118519	16	140374517	140375936	0.0348006	0.392979	hyper_in_left
chr4	140655470	140657183	MGST2	140656480	140657161	682	0.542056	58	140655478	140656480	0.0298978	0.686544	hyper_in_right
chr4	141489685	141490434	UCP1	141489710	141489851	142	0.134328	9	141489851	141490428	0.0794856	0.296284	hyper_in_left
chr4	142557230	142558479	IL15	142557306	142557460	155	0.139241	11	142557460	142558453	0.0644227	0.361767	hyper_in_left
chr4	149362314	149367463	NR3C2	149362340	149362955	616	0.0481586	17	149362955	149367439	0.0477824	0.498146	hyper_in_left
chr4	154680546	154681345	RNF175	154680557	154680808	252	0.191176	13	154680808	154681344	0.0548554	0.451972	hyper_in_left
chr4	154709711	154710910	SFRP2	154709745	154709920	176	0.115789	11	154709920	154710900	0.0598918	0.339975	hyper_in_left
chr4	155663392	155665791	LRAT	155663434	155664390	957	0.389262	58	155664390	155665778	0.0291648	0.54697	hyper_in_left
chr4	156128652	156130201	NPY2R	156129735	156130198	464	0.435897	34	156128764	156129735	0.0533115	0.431531	hyper_in_right
chr4	156679936	156681435	GUCY1B1	156681290	156681404	115	0.114754	14	156680007	156681290	0.0316321	0.315831	hyper_in_right
chr4	168154601	168156300	SPOCK3	168154623	168154865	243	0.097561	8	168154865	168156262	0.065845	0.657269	hyper_in_left
chr4	170190898	170192797	SH3RF1	170192691	170192795	105	0.0632911	10	170190928	170192691	0.00822	0.253759	hyper_in_right
chr4	184019265	184021464	WWC2	184019276	184019662	387	0.193277	46	184019662	184021463	0.0369226	0.470208	hyper_in_left
chr5	1881989	1884738	IRX4	1882012	1882334	323	0.15873	40	1882334	1884726	0.0559328	0.281696	hyper_in_left
chr5	2752392	2757491	C5orf38	2752681	2756320	3640	0.635783	199	2756320	2757484	0.0675117	0.579722	hyper_in_left
chr5	3594309	3596908	IRX1	3594339	3594711	373	0.09319	26	3594711	3596905	0.0362608	0.316182	hyper_in_left
chr5	7849855	7851404	C5orf49	7850676	7851396	721	0.6	66	7849896	7850676	0.021788	0.525271	hyper_in_right
chr5	14581453	14582702	OTULINL	14582346	14582700	355	0.29771	39	14581498	14582346	0.0150187	0.413908	hyper_in_right
chr5	16616324	16617523	RETREG1	16616336	16616594	259	0.157407	17	16616594	16617502	0.0317106	0.389904	hyper_in_left
chr5	31854642	31855691	MIR4279	31854653	31855053	401	0.311475	19	31855053	31855684	0.0396953	0.396816	hyper_in_left
chr5	38555527	38557726	MIR3650	38555682	38555891	210	0.0240964	4	38555891	38557725	0.063635	0.365528	hyper_in_left
chr5	38845640	38846489	OSMR	38845680	38845858	179	0.216867	18	38845858	38846475	0.0399944	0.321955	hyper_in_left
chr5	40679116	40681815	PTGER4	40680550	40681810	1261	0.491713	89	40679157	40680550	0.0532239	0.586437	hyper_in_right
chr5	41509881	41511030	PLCXD3	41509895	41510272	378	0.31746	20	41510272	41511016	0.076051	0.59679	hyper_in_left
chr5	41925032	41926131	FBXO4	41925797	41926098	302	0.144737	11	41925048	41925797	0.0206264	0.310672	hyper_in_right
chr5	43040219	43043468	ANXA2R	43040244	43041038	795	0.218447	45	43041038	43043460	0.0640976	0.344652	hyper_in_left
chr5	52094802	52096901	PELO	52096550	52096882	333	0.127907	11	52094842	52096550	0.0662764	0.373908	hyper_in_right
chr5	52774291	52778890	FST	52777995	52778876	882	0.128099	31	52774436	52777995	0.129547	0.590361	hyper_in_right
chr5	53812959	53814358	SNX18	53814232	53814356	125	0.133803	19	53813164	53814232	0.0278653	0.388351	hyper_in_right
chr5	56110162	56112961	MAP3K1	56110227	56110534	308	0.0848708	23	56110534	56112958	0.0635622	0.635302	hyper_in_left
chr5	56204596	56206545	SETD9	56204613	56205130	518	0.176923	23	56205130	56206529	0.0909235	0.352064	hyper_in_left
chr5	59188273	59190135	PART1	59188285	59188766	482	0.0884956	10	59188766	59190105	0.047173	0.711588	hyper_in_left
chr5	60138703	60140502	ELOVL7	60138761	60139131	371	0.165468	23	60139131	60140498	0.153907	0.542798	hyper_in_left
chr5	60457575	60458824	SMIM15	60457646	60457716	71	0.0361446	3	60457716	60458823	0.00719	0.1939	hyper_in_left
chr5	72251185	72252884	FCHO2	72251192	72251248	57	0.0486111	7	72251248	72252846	0.0967086	0.331196	hyper_in_left
chr5	72921418	72922567	ARHGEF28	72921439	72921612	174	0.079646	9	72921612	72922552	0.0358967	0.236383	hyper_in_left
chr5	73934912	73938111	ENC1	73937045	73938074	1030	0.277487	53	73935125	73937045	0.0175696	0.666435	hyper_in_right
chr5	73980792	73981641	ENC1	73980797	73980834	38	0.0422535	3	73980834	73981611	0.14589	0.308687	hyper_in_left
chr5	74161255	74162804	FAM169A	74161333	74161507	175	0.0204082	3	74161507	74162771	0.0289667	0.193157	hyper_in_left
chr5	75698214	75700213	IQGAP2	75698260	75698315	56	0.0206897	3	75698315	75700192	0.0544	0.236303	hyper_in_left
chr5	76011069	76012768	F2R	76011121	76011340	220	0.224638	31	76011340	76012757	0.0221374	0.367806	hyper_in_left
chr5	76505998	76507447	PDE8B	76507298	76507437	140	0.025641	4	76506039	76507298	0.039335	0.28625	hyper_in_right
chr5	77589599	77591848	AP3B1	77591605	77591823	219	0.102804	11	77589826	77591605	0.0700582	0.313245	hyper_in_right
chr5	79550523	79552522	SERINC5	79552177	79552514	338	0.10274	15	79550560	79552177	0.010106	0.364833	hyper_in_right
chr5	80689504	80690253	ACOT12	80689559	80689689	131	0.121212	8	80689689	80690227	0.0241913	0.207083	hyper_in_left
chr5	81044570	81047993	SSBP2	81045007	81045418	412	0.0391304	9	81045418	81047976	0.11608	0.558902	hyper_in_left
chr5	83017458	83018557	HAPLN1	83017477	83017716	240	0.0958904	7	83017716	83018530	0.0311271	0.360497	hyper_in_left
chr5	89853412	89855161	ADGRV1	89853463	89854127	665	0.148649	11	89854127	89855133	0.137522	0.477212	hyper_in_left
chr5	92914597	92921546	NR2F1-AS1	92914752	92915226	475	0.0690423	31	92915226	92921535	0.0464681	0.498587	hyper_in_left
chr5	92956065	92957514	MIR2277	92957322	92957502	181	0.0909091	10	92956151	92957322	0.023601	0.244752	hyper_in_right
chr5	94955228	94957227	GPR150	94955363	94956112	750	0.252747	46	94956112	94957221	0.0377022	0.485358	hyper_in_left
chr5	95767338	95769187	PCSK1	95767418	95767994	577	0.348837	30	95767994	95769172	0.0302277	0.620051	hyper_in_left
chr5	95997538	95999237	CAST	95997555	95997797	243	0.113636	15	95997797	95999226	0.0246627	0.360041	hyper_in_left
chr5	100235999	100239698	ST8SIA4	100239408	100239668	261	0.0820896	11	100236050	100239408	0.0351609	0.297221	hyper_in_right
chr5	102201081	102202446	PAM	102201128	102201421	294	0.0909091	6	102201421	102202446	0.0845767	0.519098	hyper_in_left
chr5	107005152	107009709	EFNA5	107005187	107005423	237	0.0892308	29	107005423	107009667	0.0241955	0.357165	hyper_in_left
chr5	109024668	109027217	MAN2A1	109026955	109027202	248	0.0478469	10	109024775	109026955	0.014695	0.279649	hyper_in_right
chr5	112628980	112631159	TSSK1B	112629083	112629771	689	0.25	24	112629771	112631057	0.0867204	0.388587	hyper_in_left
chr5	113695599	113699698	KCNN2	113695665	113696147	483	0.032491	9	113696147	113699683	0.335329	0.471248	hyper_in_left
chr5	114504737	114506586	TRIM36	114506113	114506576	464	0.232558	40	114504761	114506113	0.035758	0.448138	hyper_in_right
chr5	114515265	114516414	TRIM36	114515273	114515837	565	0.443299	43	114515837	114516368	0.0258295	0.524844	hyper_in_left
chr5	114631568	114632717	CCDC112	114631629	114631705	77	0.0632911	5	114631705	114632711	0.040878	0.378506	hyper_in_left
chr5	115907706	115912455	SEMA6A	115910874	115912445	1572	0.276316	84	115907736	115910874	0.0233267	0.617915	hyper_in_right
chr5	121412141	121414240	LOX	121412201	121412536	336	0.0413793	6	121412536	121414211	0.0746167	0.383405	hyper_in_left
chr5	122371205	122373004	PPIC	122371233	122371538	306	0.0909091	14	122371538	122372991	0.110663	0.432996	hyper_in_left
chr5	126111663	126112512	LMNB1	126111684	126111738	55	0.116279	5	126111738	126112511	0.205532	0.424804	hyper_in_left
chr5	126365190	126367039	MARCHF3	126366938	126367023	86	0.0697674	12	126365232	126366938	0.0556633	0.36148	hyper_in_right
chr5	127417987	127418686	LINC01184	127418033	127418103	71	0.125	3	127418103	127418682	0.100927	0.503697	hyper_in_left
chr5	131346695	131347844	ACSL6	131346730	131346850	121	0.0693069	7	131346850	131347831	0.044	0.489433	hyper_in_left
chr5	131704841	131706040	MIR3936HG	131704890	131705035	146	0.0285714	3	131705035	131706030	0.0633733	0.271633	hyper_in_left
chr5	131991654	131992303	IL13	131991661	131992055	395	0.617647	42	131992055	131992303	0.00915619	0.298307	hyper_in_left
chr5	132165480	132166629	SHROOM1	132165513	132165645	133	0.104478	14	132165645	132166614	0.0821471	0.403756	hyper_in_left
chr5	138609218	138610167	SNHG4	138609222	138609700	479	0.481481	26	138609700	138610167	0.0116385	0.257167	hyper_in_left
chr5	140018676	140019625	TMCO6	140018698	140018967	270	0.264706	18	140018967	140019614	0.0208928	0.324426	hyper_in_left
chr5	140090588	140091087	VTRNA1-1	140090594	140090765	172	0.333333	7	140090765	140091055	0.0372857	0.33136	hyper_in_left
chr5	140344744	140346843	PCDHAC2	140346572	140346836	265	0.287234	27	140345154	140346572	0.0175596	0.388064	hyper_in_right
chr5	141015732	141017781	RELL2	141017269	141017777	509	0.24	36	141015863	141017269	0.0511042	0.542209	hyper_in_right
chr5	141391751	141392949	GNPDA1	141391798	141391951	154	0.084507	6	141391951	141392902	0.0861783	0.392918	hyper_in_left
chr5	141703783	141705982	SPRY4	141703788	141703843	56	0.0204082	3	141703843	141705949	0.00698	0.164997	hyper_in_left
chr5	145214407	145215406	PRELID2	145214440	145214537	98	0.0821918	6	145214537	145215387	0.0368983	0.30244	hyper_in_left
chr5	148651070	148652269	AFAP1L1	148651080	148651259	180	0.209091	23	148651259	148652250	0.0273935	0.311773	hyper_in_left
chr5	148724211	148725860	GRPEL2	148724256	148724497	242	0.0394737	3	148724497	148725846	0.0716567	0.34629	hyper_in_left
chr5	149109295	149111894	PPARGC1B	149111411	149111883	473	0.236287	56	149109300	149111411	0.0176766	0.517145	hyper_in_right
chr5	150051040	150052289	MYOZ3	150051052	150051117	66	0.0365854	3	150051117	150052274	0.11002	0.273173	hyper_in_left
chr5	153568859	153570658	GALNT10	153568974	153569344	371	0.138365	22	153569344	153570627	0.0759109	0.460839	hyper_in_left
chr5	153852426	153860175	HAND1	153852478	153852533	56	0.00779221	3	153852533	153860147	0.04659	0.207707	hyper_in_left
chr5	157001560	157003209	ADAM19	157001566	157001895	330	0.174603	22	157001895	157003181	0.0788195	0.51338	hyper_in_left
chr5	160973261	160976360	GABRB2	160973265	160973746	482	0.0987654	16	160973746	160976344	0.0111831	0.361085	hyper_in_left
chr5	161273838	161276054	GABRA1	161273853	161274717	865	0.375	24	161274717	161276046	0.0249904	0.417379	hyper_in_left
chr5	170813998	170816247	MIR3912	170814044	170814177	134	0.0434783	6	170814177	170816225	0.0459067	0.41122	hyper_in_left
chr5	172661697	172662296	NKX2-5	172661712	172661980	269	0.533333	24	172661980	172662252	0.0469746	0.324083	hyper_in_left
chr5	172753928	172757027	STC2	172753944	172754625	682	0.223629	53	172754625	172757016	0.02562	0.453818	hyper_in_left
chr5	174870914	174872013	DRD1	174870968	174871163	196	0.138614	14	174871163	174871987	0.028145	0.360822	hyper_in_left
chr5	175084652	175085701	HRH2	175084660	175084743	84	0.0568182	5	175084743	175085694	0.059672	0.313028	hyper_in_left
chr5	175626034	175626833	LOC643201	175626041	175626175	135	0.178082	13	175626175	175626816	0.0545108	0.460484	hyper_in_left
chr5	175969596	175971210	CDHR2	175969632	175969750	119	0.054878	9	175969750	175971185	0.0369556	0.331478	hyper_in_left
chr5	176236385	176238493	UNC5A	176236403	176236921	519	0.203125	39	176236921	176238465	0.0286762	0.503672	hyper_in_left
chr5	176923877	176925326	PDLIM7	176925027	176925321	295	0.254237	30	176923905	176925027	0.095999	0.424214	hyper_in_right
chr5	179048924	179051622	HNRNPH1	179051322	179051610	289	0.150235	32	179048935	179051322	0.0726219	0.557407	hyper_in_right
chr5	179105143	179106242	CBY3	179105949	179106228	280	0.285714	30	179105170	179105949	0.0978223	0.469345	hyper_in_right
chr5	179333986	179335135	TBC1D9B	179334016	179334133	118	0.0396825	5	179334133	179335114	0.04863	0.371712	hyper_in_left
chr5	179718106	179720816	MAPK9	179719766	179720375	610	0.124402	26	179718151	179719766	0.111187	0.374152	hyper_in_right
chr5	179779294	179781293	GFPT2	179779394	179779874	481	0.314286	66	179779874	179781278	0.00857742	0.348342	hyper_in_left
chr5	180633171	180634870	TRIM7	180633193	180633514	322	0.219512	18	180633514	180634856	0.0881444	0.471682	hyper_in_left
chr6	390913	393762	IRF4	391002	391045	44	0.0106762	3	391045	393761	0.104467	0.303337	hyper_in_left
chr6	1310935	1314284	FOXQ1	1311005	1311362	358	0.0791789	27	1311362	1314273	0.0890385	0.327537	hyper_in_left
chr6	1608805	1612304	FOXC1	1608826	1608965	140	0.029484	12	1608965	1612301	0.0486308	0.250682	hyper_in_left
chr6	2245068	2246717	GMDS	2245082	2245284	203	0.0977444	13	2245284	2246704	0.07292	0.421516	hyper_in_left
chr6	2634363	2635254	LINC01600	2634378	2634632	255	0.402985	27	2634632	2635254	0.0560033	0.395429	hyper_in_left
chr6	2998640	3000589	NQO2	3000386	3000552	167	0.12605	15	2998657	3000386	0.017434	0.407287	hyper_in_right
chr6	3063817	3065117	RIPK1	3063830	3063954	125	0.116505	12	3063954	3065110	0.0167708	0.335872	hyper_in_left
chr6	3455444	3458243	SLC22A23	3455500	3455653	154	0.0288066	7	3455653	3458229	0.0334414	0.367801	hyper_in_left
chr6	6004933	6009532	NRN1	6004935	6005080	146	0.0540541	12	6005080	6009528	0.048005	0.316458	hyper_in_left
chr6	7141040	7141989	RREB1	7141055	7141083	29	0.0895522	6	7141083	7141967	0.110125	0.33467	hyper_in_left
chr6	7541262	7543461	DSP	7542662	7543457	796	0.334906	71	7541317	7542662	0.0258887	0.425179	hyper_in_right
chr6	13013446	13015145	LOC100130357	13014430	13015145	716	0.325203	40	13013488	13014430	0.0501902	0.624898	hyper_in_right
chr6	13485960	13488852	GFOD1	13488195	13488791	597	0.223176	52	13485988	13488195	0.0192267	0.660838	hyper_in_right
chr6	15244756	15249605	JARID2	15244783	15244882	100	0.0197368	6	15244882	15249589	0.090535	0.422568	hyper_in_left
chr6	15662230	15663479	DTNBP1	15662252	15662641	390	0.239669	29	15662641	15663468	0.0202993	0.466191	hyper_in_left
chr6	17280860	17282659	RBM24	17280876	17281441	566	0.341317	57	17281441	17282657	0.0175812	0.53846	hyper_in_left
chr6	21664520	21667169	CASC15	21664530	21664672	143	0.13125	21	21664672	21667166	0.0536705	0.334794	hyper_in_left
chr6	24494664	24496013	ALDH5A1	24494667	24494815	149	0.102564	12	24494815	24496007	0.03787	0.447654	hyper_in_left
chr6	24910509	24912008	RIPOR2	24910527	24911001	475	0.329412	28	24911001	24911978	0.0220529	0.554112	hyper_in_left
chr6	25278724	25280623	CARMIL1	25280153	25280588	436	0.220339	26	25278826	25280153	0.0126019	0.447962	hyper_in_right
chr6	26233705	26235554	H1-3	26233720	26234041	322	0.207792	16	26234041	26235517	0.0682863	0.360621	hyper_in_left
chr6	26249759	26252258	H3C7	26249948	26250076	129	0.0891089	9	26250076	26252232	0.0335456	0.265871	hyper_in_left
chr6	26271357	26273956	H3C8	26271387	26273193	1807	0.671875	86	26273193	26273940	0.0366493	0.387086	hyper_in_left
chr6	26284636	26286935	H4C8	26284706	26285053	348	0.217391	20	26285053	26286929	0.0206415	0.409259	hyper_in_left
chr6	26520713	26522262	HCG11	26521632	26522257	626	0.447059	38	26520723	26521632	0.0447108	0.628458	hyper_in_right
chr6	27218651	27219800	PRSS16	27218689	27218886	198	0.202381	17	27218886	27219798	0.0253571	0.272522	hyper_in_left
chr6	27342278	27343677	ZNF204P	27342339	27342955	617	0.769231	40	27342955	27343671	0.0115788	0.351404	hyper_in_left
chr6	27774733	27776382	H2BC13	27774755	27775231	477	0.221053	21	27775231	27776367	0.0442571	0.557112	hyper_in_left
chr6	27839679	27841678	H3C11	27839705	27840086	382	0.357143	40	27840086	27841665	0.0494235	0.328155	hyper_in_left
chr6	28367060	28368059	ZSCAN12	28367760	28368025	266	0.214286	12	28367125	28367760	0.0311117	0.364928	hyper_in_right
chr6	30139406	30140105	GPX6	30139776	30140087	312	0.586957	27	30139478	30139776	0.0485493	0.365631	hyper_in_right
chr6	30226963	30228212	GPX6	30228007	30228210	204	0.222222	20	30226983	30228007	0.0538685	0.554475	hyper_in_right
chr6	30709984	30711033	HLA-DRB5	30710823	30711028	206	0.1625	13	30710021	30710823	0.0347685	0.388766	hyper_in_right
chr6	31367387	31368436	HLA-DRB5	31368132	31368431	300	0.323529	22	31367442	31368132	0.0476741	0.331533	hyper_in_right
chr6	31648513	31649512	HLA-DRB5	31649196	31649502	307	0.464286	26	31648544	31649196	0.0567738	0.313235	hyper_in_right
chr6	31781947	31783596	HLA-DRB5	31781956	31782154	199	0.15625	15	31782154	31783584	0.057916	0.289865	hyper_in_left
chr6	31797396	31798745	HLA-DRB5	31797421	31797497	77	0.15625	5	31797497	31798731	0.010618	0.292346	hyper_in_left
chr6	34360659	34361108	NUDT3	34360902	34361086	185	0.354839	11	34360663	34360902	0.118997	0.388225	hyper_in_right
chr6	34857555	34858354	ANKS1A	34858113	34858220	108	0.212121	7	34857568	34858113	0.10016	0.328167	hyper_in_right
chr6	35435741	35437090	RPL10A	35435776	35436044	269	0.213115	26	35436044	35437083	0.01225	0.274283	hyper_in_left
chr6	35655487	35656886	MIR5690	35655632	35655887	256	0.118343	20	35655887	35656875	0.0255815	0.219797	hyper_in_left
chr6	35887586	35889185	SRPK1	35887663	35887806	144	0.0517241	6	35887806	35889177	0.0915667	0.364865	hyper_in_left
chr6	36354210	36355759	ETV7	36355051	36355732	682	0.692308	54	36354300	36355051	0.0205694	0.551664	hyper_in_right
chr6	36390674	36391773	KCTD20	36391496	36391752	257	0.103448	6	36390792	36391496	0.0704467	0.539548	hyper_in_right
chr6	36807012	36808539	CPNE5	36807025	36807216	192	0.134454	16	36807216	36808538	0.0250294	0.513677	hyper_in_left
chr6	39196826	39197575	KCNK5	39196833	39196992	160	0.128571	9	39196992	39197537	0.0658622	0.264514	hyper_in_left
chr6	39692682	39693431	KIF6	39692744	39692958	215	0.411765	21	39692958	39693418	0.00310095	0.246921	hyper_in_left
chr6	41513352	41515701	FOXP4	41515431	41515698	268	0.0882353	18	41513365	41515431	0.0499228	0.444492	hyper_in_right
chr6	43394966	43395965	ABCC10	43394988	43395038	51	0.147059	10	43395038	43395947	0.127331	0.378605	hyper_in_left
chr6	44213366	44216265	HSP90AB1	44213377	44213889	513	0.137255	21	44213889	44216253	0.0533957	0.326062	hyper_in_left
chr6	45982343	45983742	CLIC5	45982366	45982971	606	0.27451	28	45982971	45983741	0.0547864	0.422472	hyper_in_left
chr6	47444998	47446947	CD2AP	47445026	47445060	35	0.0254237	3	47445060	47446909	0.0206833	0.331987	hyper_in_left
chr6	49518278	49519427	C6orf141	49518332	49518746	415	0.52	39	49518746	49519368	0.0275028	0.421679	hyper_in_left
chr6	52226514	52228013	PAQR8	52226562	52226764	203	0.078125	10	52226764	52228005	0.055101	0.325433	hyper_in_left
chr6	52284315	52286114	EFHC1	52284324	52284433	110	0.05	4	52284433	52286092	0.17991	0.56328	hyper_in_left
chr6	52441221	52442500	TRAM2	52441270	52441482	213	0.130081	16	52441482	52442491	0.0828375	0.469417	hyper_in_left
chr6	52858747	52861731	GSTA4	52860942	52861731	790	0.159292	18	52858837	52860942	0.0490267	0.335876	hyper_in_right
chr6	53516022	53517171	KLHL31	53516080	53516150	71	0.0537634	5	53516150	53517165	0.052842	0.35675	hyper_in_left
chr6	55443470	55444219	HMGCLL1	55443548	55443875	328	0.458333	22	55443875	55444191	0.0184945	0.353536	hyper_in_left
chr6	56818370	56820952	DST	56818413	56818601	189	0.0478723	9	56818601	56820886	0.0997478	0.361137	hyper_in_left
chr6	57036796	57038045	BAG2	57037698	57038018	321	0.131313	13	57036894	57037698	0.0716408	0.487266	hyper_in_right
chr6	70576294	70577788	COL19A1	70576321	70576787	467	0.203883	21	70576787	70577762	0.0327495	0.586515	hyper_in_left
chr6	70991948	70993047	COL9A1	70992041	70992532	492	0.470588	32	70992532	70993046	0.0637937	0.332304	hyper_in_left
chr6	74019345	74020544	KHDC1	74019409	74019915	507	0.605634	43	74019915	74020537	0.0159986	0.408505	hyper_in_left
chr6	74362377	74364126	SLC17A5	74362414	74362650	237	0.0258621	3	74362650	74364106	0.100657	0.436307	hyper_in_left
chr6	74405437	74406236	CD109	74405564	74405733	170	0.283019	15	74405733	74406189	0.0121047	0.294081	hyper_in_left
chr6	75913979	75918128	COL12A1	75916285	75918118	1834	0.33945	74	75914014	75916285	0.106719	0.594789	hyper_in_right
chr6	82461349	82463848	TENT5A	82461381	82461947	567	0.28972	62	82461947	82463824	0.0318426	0.581902	hyper_in_left
chr6	94126108	94130157	EPHA7	94130034	94130118	85	0.0235294	6	94126273	94130034	0.120527	0.35566	hyper_in_right
chr6	96462844	96465259	FUT9	96464751	96465246	496	0.0833333	8	96462871	96464751	0.080885	0.366428	hyper_in_right
chr6	105403771	105405020	LIN28B	105404067	105404106	40	0.12	3	105404106	105405010	0.0796967	0.26314	hyper_in_left
chr6	105583993	105585592	BVES-AS1	105585351	105585574	224	0.1	17	105583998	105585351	0.0687165	0.4833	hyper_in_right
chr6	106957921	106960870	CRYBG1	106957945	106958668	724	0.264865	49	106958668	106960852	0.0250922	0.397546	hyper_in_left
chr6	108485899	108488348	NR2E1	108485911	108486142	232	0.0977011	17	108486142	108488335	0.0674141	0.394921	hyper_in_left
chr6	108882432	108883281	FOXO3	108882981	108883281	301	0.315789	24	108882440	108882981	0.0316904	0.299128	hyper_in_right
chr6	109329748	109331397	SESN1	109329758	109330017	260	0.047619	5	109330017	109331364	0.03475	0.403478	hyper_in_left
chr6	109761237	109762686	SMPD2	109761247	109761456	210	0.0785714	11	109761456	109762678	0.0281636	0.438946	hyper_in_left
chr6	109803796	109805095	ZBTB24	109803863	109803931	69	0.030303	3	109803931	109805074	0.0266033	0.234693	hyper_in_left
chr6	111408060	111409905	SLC16A10	111409683	111409895	213	0.0816327	12	111408130	111409683	0.0790317	0.400647	hyper_in_right
chr6	111926389	111927438	TRAF3IP2	111927040	111927435	396	0.323529	11	111926414	111927040	0.0721627	0.348575	hyper_in_right
chr6	114662693	114665042	HS3ST5	114662739	114663415	677	0.238889	43	114663415	114665013	0.0176705	0.564421	hyper_in_left
chr6	117197644	117199093	RFX6	117197653	117197689	37	0.0361446	3	117197689	117199067	0.132047	0.315943	hyper_in_left
chr6	119398695	119400540	MIR548B	119398908	119399094	187	0.0352113	5	119399094	119400480	0.045122	0.28216	hyper_in_left
chr6	119669571	119671936	MAN1A1	119669590	119669855	266	0.100457	22	119669855	119671911	0.0198873	0.472329	hyper_in_left
chr6	121757501	121759150	GJA1	121758392	121759148	757	0.478873	34	121757533	121758392	0.0408838	0.529084	hyper_in_right
chr6	122931006	122932520	PKIB	122931051	122931220	170	0.0943396	10	122931220	122932498	0.17554	0.427281	hyper_in_left
chr6	125282883	125284532	RNF217-AS1	125284250	125284480	231	0.0903226	14	125282941	125284250	0.00799071	0.258093	hyper_in_right
chr6	125474644	125475743	TPD52L1	125475219	125475743	525	0.511364	45	125474685	125475219	0.0359131	0.535488	hyper_in_right
chr6	126067868	126071667	HEY2	126067916	126068796	881	0.125926	34	126068796	126071665	0.103634	0.610231	hyper_in_left
chr6	131456228	131457277	AKAP7	131457089	131457254	166	0.09	9	131456260	131457089	0.0109511	0.288592	hyper_in_right
chr6	136870538	136872231	MAP7	136870582	136870880	299	0.0679012	11	136870880	136872221	0.0680364	0.38878	hyper_in_left
chr6	137241984	137244533	SLC35D3	137242001	137242191	191	0.0550459	12	137242191	137244532	0.0546583	0.437118	hyper_in_left
chr6	138427990	138429039	PERP	138427998	138428125	128	0.04	4	138428125	138429019	0.0700375	0.336855	hyper_in_left
chr6	138724399	138726248	HEBP2	138724410	138724457	48	0.0204082	3	138724457	138726214	0.315563	0.487573	hyper_in_left
chr6	139349269	139351118	ABRACL	139349294	139349634	341	0.0887097	11	139349634	139351113	0.0632518	0.363301	hyper_in_left
chr6	143832091	143833040	FUCA2	143832140	143832539	400	0.349206	22	143832539	143833011	0.0647605	0.310448	hyper_in_left
chr6	149968730	149970279	KATNA1	149968802	149969194	393	0.134146	11	149969194	149970247	0.0413664	0.491585	hyper_in_left
chr6	150243812	150244661	RAET1G	150244495	150244657	163	0.2	9	150243879	150244495	0.0750378	0.3276	hyper_in_right
chr6	150284784	150286483	ULBP1	150284797	150285333	537	0.224719	40	150285333	150286461	0.029266	0.427638	hyper_in_left
chr6	150325895	150326744	RAET1K	150326545	150326738	194	0.242857	17	150325934	150326545	0.0632929	0.320578	hyper_in_right
chr6	150346585	150347084	RAET1L	150346785	150346800	16	0.12	3	150346800	150347072	0.0459733	0.22156	hyper_in_left
chr6	150389625	150390524	ULBP3	150390220	150390486	267	0.390625	25	150389655	150390220	0.01831	0.393607	hyper_in_right
chr6	151560980	151562776	AKAP12	151560992	151561055	64	0.028777	4	151561055	151562751	0.09744	0.47798	hyper_in_left
chr6	157803131	157803680	ZDHHC14	157803483	157803676	194	0.25	8	157803155	157803483	0.0842813	0.379634	hyper_in_right
chr6	159420139	159421588	RSPH3	159420163	159420472	310	0.1125	9	159420472	159421567	0.0487667	0.429772	hyper_in_left
chr6	160147267	160149766	WTAP	160147378	160147756	379	0.1	17	160147756	160149761	0.0319082	0.484936	hyper_in_left
chr6	160769050	160770299	SLC22A3	160769114	160769428	315	0.333333	48	160769428	160770289	0.0211258	0.388707	hyper_in_left
chr6	166579955	166582854	TBXT	166582305	166582848	544	0.179916	43	166579977	166582305	0.0493572	0.457944	hyper_in_right
chr6	167369300	167370649	RNASET2	167369325	167369403	79	0.0245902	3	167369403	167370648	0.04557	0.25181	hyper_in_left
chr6	168841438	168842937	SMOC2	168842765	168842930	166	0.0769231	11	168841455	168842765	0.0881209	0.345454	hyper_in_right
chr7	556308	560457	PDGFA	556325	557347	1023	0.250585	107	557347	560449	0.0207747	0.693408	hyper_in_left
chr7	1066958	1067407	MIR339	1066989	1067002	14	0.111111	4	1067002	1067406	0.092325	0.348473	hyper_in_left
chr7	1270666	1276865	UNCX	1270718	1270992	275	0.0311891	16	1270992	1276784	0.0422719	0.297469	hyper_in_left
chr7	4921876	4923575	RADIL	4921925	4922333	409	0.15748	20	4922333	4923575	0.125292	0.602638	hyper_in_left
chr7	4998031	4999280	MMD2	4998094	4998231	138	0.0744681	7	4998231	4999263	0.0797614	0.320323	hyper_in_left
chr7	6387816	6388865	FAM220A	6387828	6387843	16	0.0430108	4	6387843	6388830	0.141868	0.51873	hyper_in_left
chr7	6413652	6415551	RAC1	6415217	6415534	318	0.0821918	12	6413677	6415217	0.0698875	0.352253	hyper_in_right
chr7	12609909	12610858	SCIN	12610578	12610833	256	0.357143	25	12609934	12610578	0.0417664	0.470482	hyper_in_right
chr7	12726201	12727700	ARL4A	12726221	12726442	222	0.237288	28	12726442	12727681	0.00763143	0.441186	hyper_in_left
chr7	15725078	15727527	MEOX2	15726041	15727525	1485	0.539683	68	15725101	15726041	0.0542544	0.450477	hyper_in_right
chr7	17338025	17339424	AHR	17339182	17339422	241	0.0465116	6	17338077	17339182	0.0366083	0.376615	hyper_in_right
chr7	18125645	18127144	HDAC9	18125656	18125988	333	0.145985	20	18125988	18127125	0.051375	0.422824	hyper_in_left
chr7	21582480	21583679	DNAH11	21583299	21583641	343	0.172043	16	21582502	21583299	0.0611556	0.433796	hyper_in_right
chr7	21984210	21985859	CDCA7L	21984295	21984531	237	0.152542	18	21984531	21985841	0.0331928	0.391701	hyper_in_left
chr7	23719455	23720704	FAM221A	23719549	23719743	195	0.238636	21	23719743	23720676	0.00535048	0.267794	hyper_in_left
chr7	25989820	25991319	MIR148A	25989861	25990447	587	0.266667	32	25990447	25991319	0.0238203	0.377918	hyper_in_left
chr7	26331246	26331945	SNX10	26331258	26331332	75	0.0434783	3	26331332	26331943	0.0469767	0.22886	hyper_in_left
chr7	26903229	26904878	SKAP2	26904583	26904849	267	0.246753	19	26903320	26904583	0.0448263	0.307484	hyper_in_right
chr7	28448353	28451202	CREB5	28448468	28448652	185	0.0473373	8	28448652	28451194	0.0649663	0.352906	hyper_in_left
chr7	28995343	28998539	TRIL	28995346	28997353	2008	0.646302	201	28997353	28998526	0.0395088	0.485343	hyper_in_left
chr7	29185534	29186383	CHN2	29185583	29185732	150	0.204082	10	29185732	29186347	0.06648	0.332748	hyper_in_left
chr7	29603084	29606383	PRR15	29603121	29604351	1231	0.423645	86	29604351	29606351	0.02328	0.639645	hyper_in_left
chr7	30028232	30029781	SCRN1	30028257	30028457	201	0.0774194	12	30028457	30029776	0.0501958	0.547475	hyper_in_left
chr7	30174008	30176157	MTURN	30175878	30176157	280	0.109005	23	30174169	30175878	0.0517496	0.567675	hyper_in_right
chr7	32996732	32997681	FKBP9	32996739	32996994	256	0.217822	22	32996994	32997679	0.029345	0.326605	hyper_in_left
chr7	37955648	37956946	SFRP4	37955657	37955965	309	0.306122	30	37955965	37956940	0.059115	0.400324	hyper_in_left
chr7	42267547	42268046	GLI3	42267560	42267741	182	0.534884	23	42267741	42268026	0.0610248	0.309559	hyper_in_left
chr7	42275564	42277863	GLI3	42275572	42275737	166	0.0506912	11	42275737	42277849	0.136786	0.436175	hyper_in_left
chr7	44162744	44163843	POLD2	44163713	44163827	115	0.0588235	6	44162767	44163713	0.0219867	0.339697	hyper_in_right
chr7	44835414	44837813	PPIA	44835429	44835745	317	0.0652174	12	44835745	44837789	0.0448683	0.444371	hyper_in_left
chr7	45613539	45615388	ADCY1	45613554	45613710	157	0.0502513	10	45613710	45615388	0.124317	0.477894	hyper_in_left
chr7	48128080	48129529	UPP1	48128090	48128300	211	0.115702	14	48128300	48129529	0.0690821	0.448381	hyper_in_left
chr7	50860071	50861470	GRB10	50860088	50860289	202	0.0726257	13	50860289	50861470	0.0567623	0.300557	hyper_in_left
chr7	51382577	51384926	COBL	51382628	51383636	1009	0.213018	36	51383636	51384906	0.0410119	0.316756	hyper_in_left
chr7	56101343	56102392	CCT6A	56102247	56102369	123	0.25	11	56101548	56102247	0.0596764	0.405334	hyper_in_right
chr7	66056175	66057124	GS1-124K5.11	66056208	66056260	53	0.0735294	5	66056260	66057120	0.138376	0.467882	hyper_in_left
chr7	73037298	73039047	MLXIPL	73037312	73038521	1210	0.585185	79	73038521	73039039	0.0581997	0.591668	hyper_in_left
chr7	75931605	75933181	HSPB1	75932574	75933172	599	0.338983	40	75931608	75932574	0.0149993	0.512439	hyper_in_right
chr7	77044890	77045939	GSAP	77044905	77045430	526	0.407407	44	77045430	77045933	0.005935	0.3199	hyper_in_left
chr7	86272803	86274602	GRM3	86273401	86274590	1190	0.742857	52	86272806	86273401	0.0119115	0.614325	hyper_in_right
chr7	86848666	86850465	TMEM243	86848673	86848751	79	0.037037	5	86848751	86850449	0.148726	0.397564	hyper_in_left
chr7	88387738	88389437	ZNF804B	88387753	88387876	124	0.0571429	6	88387876	88389433	0.113965	0.560212	hyper_in_left
chr7	89747808	89749407	DPY19L2P4	89747826	89748099	274	0.227273	25	89748099	89749389	0.011828	0.376481	hyper_in_left
chr7	89873863	89875412	CFAP69	89875149	89875410	262	0.1	7	89873891	89875149	0.0511086	0.464223	hyper_in_right
chr7	91808181	91809130	CYP51A1	91808223	91808313	91	0.0517241	3	91808313	91809117	0.0133433	0.215327	hyper_in_left
chr7	95225324	95226323	PDK4	95225342	95225740	399	0.467742	29	95225740	95226308	0.0537772	0.383879	hyper_in_left
chr7	95401691	95402740	DYNC1I1	95402389	95402733	345	0.214286	18	95401695	95402389	0.0443222	0.431764	hyper_in_right
chr7	98466818	98468267	TMEM130	98466911	98467358	448	0.280992	34	98467358	98468262	0.0226753	0.609919	hyper_in_left
chr7	98972195	98973272	ARPC1B	98972199	98972425	227	0.298969	29	98972425	98973271	0.0145076	0.406328	hyper_in_left
chr7	99678481	99680580	ZNF3	99679788	99680519	732	0.266129	33	99678499	99679788	0.0595436	0.40026	hyper_in_right
chr7	100167193	100168242	SAP25	100167213	100167296	84	0.10101	10	100167296	100168242	0.07152	0.290488	hyper_in_left
chr7	100201584	100203613	PCOLCE-AS1	100201615	100201818	204	0.130435	18	100201818	100203612	0.0711828	0.335106	hyper_in_left
chr7	105751534	105753183	SYPL1	105751559	105752113	555	0.119403	16	105752113	105753178	0.125758	0.433909	hyper_in_left
chr7	107301288	107302537	SLC26A4	107301308	107301749	442	0.307692	32	107301749	107302510	0.01547	0.395295	hyper_in_left
chr7	107641940	107644139	LAMB1	107641966	107642539	574	0.244318	43	107642539	107644123	0.0348277	0.613749	hyper_in_left
chr7	112429706	112430755	TMEM168	112430565	112430754	190	0.133333	10	112429844	112430565	0.070695	0.461517	hyper_in_right
chr7	113724366	113727815	FOXP2	113727157	113727794	638	0.249027	64	113724456	113727157	0.0297561	0.509718	hyper_in_right
chr7	116139421	116140370	MET	116139460	116139638	179	0.166667	16	116139638	116140351	0.0390412	0.276624	hyper_in_left
chr7	116164400	116166799	MET	116164436	116164600	165	0.0189873	3	116164600	116166755	0.149873	0.19935	hyper_in_left
chr7	116311695	116312894	MET	116312581	116312873	293	0.12	12	116311753	116312581	0.0791383	0.433726	hyper_in_right
chr7	120969117	120970616	WNT16	120969174	120969957	784	0.555556	45	120969957	120970606	0.0468351	0.458453	hyper_in_left
chr7	121943735	121946434	FEZF1	121943754	121944537	784	0.344828	60	121944537	121946423	0.061498	0.328751	hyper_in_left
chr7	124404293	124406392	GPR37	124404303	124404764	462	0.198582	28	124404764	124406377	0.0714036	0.52201	hyper_in_left
chr7	126890647	126894296	GRM8	126890705	126891501	797	0.111111	30	126891501	126894289	0.0250697	0.513276	hyper_in_left
chr7	128577783	128579151	IRF5	128578862	128579124	263	0.150943	16	128577821	128578862	0.0579275	0.308508	hyper_in_right
chr7	129141862	129142961	SMKR1	129142599	129142951	353	0.292453	31	129141922	129142599	0.0111429	0.429519	hyper_in_right
chr7	130080547	130081646	CEP41	130080557	130080631	75	0.166667	11	130080631	130081614	0.0343655	0.357234	hyper_in_left
chr7	131240644	131243086	PODXL	131240673	131240765	93	0.0595238	10	131240765	131243075	0.046117	0.253608	hyper_in_left
chr7	138793128	138794727	ZC3HAV1	138793134	138793485	352	0.181818	22	138793485	138794718	0.0876264	0.393031	hyper_in_left
chr7	139208057	139209006	CLEC2L	139208661	139208997	337	0.458716	50	139208064	139208661	0.0331486	0.414253	hyper_in_right
chr7	139762181	139763130	PARP12	139762199	139762562	364	0.385246	47	139762562	139763130	0.0250006	0.379473	hyper_in_left
chr7	140372178	140373577	ADCK2	140373187	140373544	358	0.27451	28	140372453	140373187	0.0152671	0.426952	hyper_in_right
chr7	142551408	142553325	EPHB6	142553059	142553322	264	0.119048	15	142551436	142553059	0.0350413	0.341625	hyper_in_right
chr7	142985010	142986418	CASP2	142985048	142985110	63	0.0795455	7	142985110	142986392	0.09913	0.469124	hyper_in_left
chr7	148035961	148037010	C7orf33	148036740	148036978	239	0.333333	16	148036044	148036740	0.0251063	0.285624	hyper_in_right
chr7	150065179	150066878	REPIN1	150065188	150065255	68	0.0583942	8	150065255	150066876	0.0070875	0.226087	hyper_in_left
chr7	150075617	150077336	ZNF775	150075652	150075807	156	0.0743802	9	150075807	150077237	0.103151	0.50086	hyper_in_left
chr7	150715149	150716298	ATG9B	150715937	150716291	355	0.347458	41	150715170	150715937	0.0167195	0.444951	hyper_in_right
chr7	154795305	154796154	PAXIP1-AS1	154795915	154796151	237	0.2	13	154795321	154795915	0.0856085	0.470748	hyper_in_right
chr7	155088753	155091402	INSIG1	155088772	155089084	313	0.111111	23	155089084	155091394	0.01175	0.486631	hyper_in_left
chr7	155172074	155175023	EN2	155174834	155175019	186	0.159664	19	155172122	155174834	0.0534747	0.355329	hyper_in_right
chr7	155302100	155303249	CNPY1	155303120	155303246	127	0.0941176	8	155302242	155303120	0.05222	0.346779	hyper_in_right
chr7	157128987	157131086	DNAJB6	157128990	157129259	270	0.152174	28	157129259	157131051	0.0426582	0.371704	hyper_in_left
chr8	494031	496430	TDRP	494076	494673	598	0.297561	61	494673	496411	0.0178633	0.664007	hyper_in_left
chr8	1920808	1923157	KBTBD11	1920872	1921010	139	0.0164835	3	1921010	1923136	0.199437	0.460927	hyper_in_left
chr8	11204381	11206030	TDH	11204417	11204681	265	0.134328	18	11204681	11206030	0.0212294	0.349124	hyper_in_left
chr8	11323700	11325423	FAM167A	11323710	11323796	87	0.0241935	3	11323796	11325410	0.0527267	0.227537	hyper_in_left
chr8	12051003	12052602	FAM86B1	12051018	12051963	946	0.512195	42	12051963	12052595	0.0122788	0.511806	hyper_in_left
chr8	12293290	12295289	FAM86B2	12293300	12294032	733	0.481481	39	12294032	12295238	0.0214446	0.600862	hyper_in_left
chr8	12808681	12810080	TRMT9B	12808744	12809187	444	0.386364	51	12809187	12810065	0.0140278	0.497948	hyper_in_left
chr8	12989206	12991405	TRMT9B	12989235	12989697	463	0.171975	27	12989697	12991368	0.0816589	0.465447	hyper_in_left
chr8	13133617	13134416	DLC1	13133700	13133997	298	0.433333	26	13133997	13134381	0.0113185	0.272297	hyper_in_left
chr8	16858295	16859994	FGF20	16859505	16859984	480	0.224719	20	16858374	16859505	0.117424	0.515034	hyper_in_right
chr8	17434052	17435397	PDGFRL	17435171	17435383	213	0.173913	12	17434123	17435171	0.0146	0.37374	hyper_in_right
chr8	17657806	17659405	MTUS1	17659219	17659405	187	0.0896552	13	17657831	17659219	0.0588392	0.316277	hyper_in_right
chr8	18869584	18871983	PSD3	18871440	18871975	536	0.356164	52	18870072	18871440	0.0326527	0.637309	hyper_in_right
chr8	22925486	22926985	LOC286059	22925514	22925877	364	0.247706	27	22925877	22926911	0.0884578	0.536744	hyper_in_left
chr8	23020328	23021427	TNFRSF10D	23020527	23020591	65	0.037037	3	23020591	23021427	0.05576	0.222567	hyper_in_left
chr8	23260579	23261966	LOXL2	23260651	23260665	15	0.0252101	3	23260665	23261938	0.07417	0.311143	hyper_in_left
chr8	25314856	25317305	KCTD9	25314880	25315026	147	0.0292398	5	25315026	25317294	0.02564	0.31418	hyper_in_left
chr8	26722605	26725033	ADRA1A	26722629	26724201	1573	0.684564	102	26724201	26725033	0.0334975	0.746372	hyper_in_left
chr8	27471746	27472545	CLU	27471775	27471979	205	0.226415	12	27471979	27472522	0.0492367	0.349393	hyper_in_left
chr8	28258579	28260228	PNOC	28258587	28258904	318	0.167939	22	28258904	28260216	0.0167468	0.417625	hyper_in_left
chr8	29205877	29210626	DUSP4	29205894	29206447	554	0.110811	41	29206447	29210613	0.0187768	0.438298	hyper_in_left
chr8	30241416	30243315	RBPMS-AS1	30243161	30243297	137	0.0365854	6	30241425	30243161	0.0454617	0.35867	hyper_in_right
chr8	32404653	32407002	NRG1-IT3	32404700	32405153	454	0.0634921	12	32405153	32406968	0.0460417	0.321688	hyper_in_left
chr8	33369775	33372424	TTI2	33371746	33372401	656	0.37037	50	33369805	33371746	0.0334708	0.40865	hyper_in_right
chr8	37653978	37655877	ADGRA2	37655377	37655877	501	0.191617	32	37654015	37655377	0.0521541	0.490348	hyper_in_right
chr8	38614279	38615228	TACC1	38614351	38614380	30	0.0352941	3	38614380	38615216	0.0229467	0.212207	hyper_in_left
chr8	41165724	41167473	SFRP1	41165746	41166087	342	0.181287	31	41166087	41167459	0.0510765	0.36379	hyper_in_left
chr8	42994688	42997087	HGSNAT	42994709	42994757	49	0.016129	3	42994757	42997087	0.273817	0.404587	hyper_in_left
chr8	54789260	54790659	RGS20	54790380	54790654	275	0.240385	25	54789283	54790380	0.0476488	0.353901	hyper_in_right
chr8	54792315	54795114	RGS20	54792333	54793000	668	0.211155	53	54793000	54795105	0.0218951	0.42977	hyper_in_left
chr8	55013574	55014771	LYPLA1	55013591	55013643	53	0.0515464	5	55013643	55014680	0.04463	0.29116	hyper_in_left
chr8	56791675	56793323	LYN	56791723	56792131	409	0.12766	18	56792131	56793310	0.174211	0.543916	hyper_in_left
chr8	59465137	59466836	SDCBP	59466477	59466800	324	0.0612245	6	59465208	59466477	0.0559267	0.362402	hyper_in_right
chr8	61193030	61194345	CA8	61194123	61194292	170	0.123894	14	61193087	61194123	0.0188864	0.278622	hyper_in_right
chr8	69242642	69244891	C8orf34	69242651	69242830	180	0.0638298	9	69242830	69244856	0.0881667	0.457696	hyper_in_left
chr8	70744931	70747530	SLCO5A1	70744959	70745540	582	0.318919	59	70745540	70747514	0.00949661	0.51434	hyper_in_left
chr8	72754372	72757271	MSC-AS1	72754410	72755531	1122	0.362573	62	72755531	72757212	0.0467458	0.568129	hyper_in_left
chr8	72916845	72917644	TRPA1	72917451	72917640	190	0.372093	16	72916894	72917451	0.0473763	0.29739	hyper_in_right
chr8	74657743	74660142	STAU2	74659972	74660134	163	0.0348837	6	74658094	74659972	0.0584017	0.379305	hyper_in_right
chr8	75232580	75234279	JPH1	75232650	75232795	146	0.0877193	15	75232795	75234269	0.0396927	0.325029	hyper_in_left
chr8	87520163	87521212	RMDN1	87520223	87520380	158	0.0806452	5	87520380	87521202	0.0272	0.342664	hyper_in_left
chr8	91996954	91997953	C8orf88	91996982	91997205	224	0.106383	10	91997205	91997952	0.041794	0.299169	hyper_in_left
chr8	96280558	96282491	C8orf37-AS1	96280604	96280689	86	0.0526316	6	96280689	96282491	0.0728783	0.431515	hyper_in_left
chr8	99076546	99077445	ERICH5	99077243	99077442	200	0.142857	10	99076653	99077243	0.049611	0.307482	hyper_in_right
chr8	99305910	99306747	NIPAL2	99305921	99306393	473	0.548387	51	99306393	99306725	0.0214773	0.40531	hyper_in_left
chr8	99956087	99957836	OSR2	99957335	99957823	489	0.278351	27	99956128	99957335	0.0612256	0.270947	hyper_in_right
chr8	101157665	101158314	FBXO43	101157676	101157814	139	0.16129	10	101157814	101158282	0.080438	0.337277	hyper_in_left
chr8	107669381	107670780	ABRA	107670142	107670759	618	0.652174	60	107669404	107670142	0.0265398	0.500411	hyper_in_right
chr8	110551346	110552945	EBAG9	110552416	110552924	509	0.294737	28	110551443	110552416	0.0176218	0.550456	hyper_in_right
chr8	110656450	110657849	SYBU	110656472	110656889	418	0.218391	19	110656889	110657804	0.0347879	0.48179	hyper_in_left
chr8	124284825	124287824	ZHX1	124287686	124287812	127	0.0344828	6	124284832	124287686	0.0486533	0.411893	hyper_in_right
chr8	124552530	124554179	FBXO32	124552544	124552950	407	0.233577	32	124552950	124554172	0.0452806	0.493429	hyper_in_left
chr8	125738491	125741090	MTSS1	125740887	125741078	192	0.15	27	125738503	125740887	0.0126433	0.539603	hyper_in_right
chr8	128806200	128807099	PVT1	128806203	128806636	434	0.426829	35	128806636	128807079	0.0141114	0.378151	hyper_in_left
chr8	132051924	132054923	ADCY8	132051965	132052037	73	0.0172414	4	132052037	132054922	0.043645	0.312245	hyper_in_left
chr8	134308120	134310319	NDRG1	134308255	134308872	618	0.26875	43	134308872	134310304	0.0127288	0.51092	hyper_in_left
chr8	136468821	136470920	KHDRBS3	136468845	136469211	367	0.135593	24	136469211	136470918	0.0284021	0.495584	hyper_in_left
chr8	141644292	141646691	AGO2	141644330	141644383	54	0.0119048	3	141644383	141646660	0.0438033	0.289297	hyper_in_left
chr8	143483643	143485192	TSNARE1	143483662	143483728	67	0.0337838	5	143483728	143485189	0.081156	0.313712	hyper_in_left
chr8	143695375	143696974	ARC	143695381	143695524	144	0.157407	17	143695524	143696973	0.0800747	0.438732	hyper_in_left
chr8	145050437	145051582	PLEC	145051419	145051569	151	0.0787402	10	145050450	145051419	0.016729	0.364877	hyper_in_right
chr8	145909464	145911763	ARHGAP39	145909467	145909729	263	0.0738916	15	145909729	145911761	0.0438687	0.382783	hyper_in_left
chr9	503906	505705	KANK1	505498	505699	202	0.0990099	20	503953	505498	0.0411595	0.295156	hyper_in_right
chr9	841371	842070	DMRT1	841383	841574	192	0.242424	16	841574	842070	0.0547975	0.310001	hyper_in_left
chr9	976215	977714	DMRT3	977265	977711	447	0.343949	54	976230	977265	0.0321269	0.373974	hyper_in_right
chr9	2157373	2160272	SMARCA2	2159097	2160260	1164	0.282609	13	2157690	2159097	0.0902731	0.600849	hyper_in_right
chr9	2621041	2623690	VLDLR-AS1	2623408	2623684	277	0.0913043	21	2621094	2623408	0.0233148	0.344137	hyper_in_right
chr9	4297578	4300077	GLIS3	4297616	4297663	48	0.0238095	5	4297663	4300074	0.104432	0.35445	hyper_in_left
chr9	4661780	4662829	PLPP6	4662597	4662801	205	0.33871	21	4661938	4662597	0.00801905	0.335669	hyper_in_right
chr9	4740529	4742228	AK3	4741451	4742079	629	0.3125	40	4740587	4741451	0.00897	0.531474	hyper_in_right
chr9	6412491	6415281	UHRF2	6412506	6412782	277	0.165803	32	6412782	6415042	0.0278966	0.532612	hyper_in_left
chr9	15306069	15307668	TTC39B	15306093	15306400	308	0.142857	15	15306400	15307666	0.118951	0.421639	hyper_in_left
chr9	16869928	16871977	BNC2	16869960	16870091	132	0.0519481	8	16870091	16871968	0.0364787	0.317458	hyper_in_left
chr9	17134566	17136004	CNTLN	17134618	17134660	43	0.040404	4	17134660	17136003	0.157222	0.462817	hyper_in_left
chr9	19127254	19128802	PLIN2	19127258	19127573	316	0.351852	38	19127573	19128801	0.0223787	0.308914	hyper_in_left
chr9	19408475	19409874	ACER2	19408504	19408584	81	0.102273	9	19408584	19409874	0.0983544	0.349767	hyper_in_left
chr9	19787823	19789322	SLC24A2	19787958	19788118	161	0.04	4	19788118	19789287	0.0328875	0.357135	hyper_in_left
chr9	20619899	20624995	MLLT3	20619921	20620549	629	0.122034	36	20620549	20624988	0.0350197	0.354915	hyper_in_left
chr9	34328560	34330409	NUDT2	34330107	34330397	291	0.211538	22	34328577	34330107	0.0901936	0.511725	hyper_in_right
chr9	34646276	34647225	GALT	34647002	34647202	201	0.136364	6	34646550	34647002	0.0923417	0.33854	hyper_in_right
chr9	35489400	35490799	RUSC2	35490352	35490795	444	0.247619	26	35489513	35490352	0.0267031	0.500514	hyper_in_right
chr9	36135957	36137356	GLIPR2	36135961	36136025	65	0.03125	4	36136025	36137337	0.106938	0.521502	hyper_in_left
chr9	37025333	37028082	PAX5	37025386	37025965	580	0.147059	30	37025965	37028075	0.0940257	0.493943	hyper_in_left
chr9	37902952	37904901	SLC25A51	37904573	37904892	320	0.113043	13	37903063	37904573	0.0812477	0.501524	hyper_in_right
chr9	71319469	71321818	PIP5K1B	71319512	71319549	38	0.01875	3	71319549	71321796	0.122723	0.365737	hyper_in_left
chr9	71939347	71940696	FAM189A2	71939414	71939708	295	0.167883	23	71939708	71940678	0.0449909	0.445742	hyper_in_left
chr9	73027333	73029432	KLF9	73027346	73028205	860	0.333333	62	73028205	73029407	0.0102445	0.542177	hyper_in_left
chr9	77111501	77115050	RORB	77111541	77111663	123	0.0146341	3	77111663	77115049	0.182457	0.329	hyper_in_left
chr9	77501729	77502728	TRPM6	77502445	77502722	278	0.258065	16	77501839	77502445	0.0605994	0.472704	hyper_in_right
chr9	77702555	77704304	NMRK1	77702606	77702635	30	0.0273973	4	77702635	77704302	0.0078175	0.294677	hyper_in_left
chr9	80262492	80263940	GNA14	80262507	80263219	713	0.636364	70	80263219	80263881	0.0291733	0.550304	hyper_in_left
chr9	82185147	82188546	TLE4	82185194	82185639	446	0.0816327	24	82185639	82188546	0.0765708	0.553559	hyper_in_left
chr9	86535341	86536741	KIF27	86535428	86535572	145	0.0560748	6	86535572	86536645	0.0885433	0.573862	hyper_in_left
chr9	87282796	87285845	NTRK2	87282823	87282975	153	0.0352423	8	87282975	87285830	0.0297113	0.478214	hyper_in_left
chr9	91002513	91004669	SPIN1	91002542	91002923	382	0.132353	27	91002923	91004611	0.026217	0.535657	hyper_in_left
chr9	91605918	91606967	S1PR3	91605964	91606344	381	0.370787	33	91606344	91606964	0.0241876	0.442434	hyper_in_left
chr9	92112074	92113173	SEMA4D	92112143	92112669	527	0.457447	43	92112669	92113168	0.0123014	0.531372	hyper_in_left
chr9	94183398	94187297	NFIL3	94183419	94183708	290	0.122642	39	94183708	94187295	0.0211541	0.369513	hyper_in_left
chr9	95857648	95859147	CARD19	95857704	95858446	743	0.560811	83	95858446	95859131	0.00566446	0.463394	hyper_in_left
chr9	95895508	95896957	NINJ1	95895541	95895825	285	0.045045	5	95895825	95896955	0.24292	0.374518	hyper_in_left
chr9	97766440	97767839	MIR23B	97766461	97766725	265	0.1	17	97766725	97767828	0.0910418	0.508415	hyper_in_left
chr9	98277857	98279756	PTCH1	98279466	98279753	288	0.112426	19	98277893	98279466	0.0467916	0.458828	hyper_in_right
chr9	98783048	98784697	LINC00092	98783111	98783460	350	0.265734	38	98783460	98784677	0.0155674	0.254274	hyper_in_left
chr9	99328311	99329860	CDC14B	99328487	99329034	548	0.25	19	99329034	99329860	0.0610032	0.469498	hyper_in_left
chr9	99380520	99382319	CDC14B	99380544	99381240	697	0.312849	56	99381240	99382295	0.0240475	0.559021	hyper_in_left
chr9	100263401	100265150	TMOD1	100264607	100265150	544	0.223684	34	100263438	100264607	0.0413718	0.563186	hyper_in_right
chr9	100614079	100615878	FOXE1	100614097	100615379	1283	0.620968	77	100615379	100615871	0.0486605	0.480644	hyper_in_left
chr9	100881165	100881864	TRIM14	100881177	100881234	58	0.0983607	6	100881234	100881847	0.0158467	0.278093	hyper_in_left
chr9	101866353	101868603	TGFBR1	101866377	101866531	155	0.0378378	7	101866531	101868454	0.114184	0.404027	hyper_in_left
chr9	107509392	107511134	NIPSNAP3A	107509488	107509668	181	0.0631579	6	107509668	107511058	0.0391917	0.421938	hyper_in_left
chr9	107526167	107527016	NIPSNAP3B	107526176	107526379	204	0.253521	18	107526379	107526981	0.0236983	0.326047	hyper_in_left
chr9	109622324	109627023	ZNF462	109622370	109623831	1462	0.429268	88	109623831	109626999	0.0193566	0.620756	hyper_in_left
chr9	110250453	110253052	KLF4	110250471	110251872	1402	0.545833	131	110251872	110253050	0.0153308	0.58755	hyper_in_left
chr9	113017499	113019448	TXN	113017520	113018195	676	0.301282	47	113018195	113019428	0.0157906	0.548453	hyper_in_left
chr9	114360061	114362410	PTGR1	114360079	114361123	1045	0.38806	52	114361123	114362404	0.0371971	0.539039	hyper_in_left
chr9	116111693	116112242	BSPRY	116111720	116111901	182	0.411765	28	116111901	116112213	0.0253964	0.273455	hyper_in_left
chr9	116171864	116173863	POLE3	116173739	116173858	120	0.0666667	8	116171917	116173739	0.0451438	0.362787	hyper_in_right
chr9	117266677	117268226	WHRN	117266685	117267485	801	0.591463	97	117267485	117268224	0.0296041	0.708062	hyper_in_left
chr9	120175139	120177688	ASTN2	120175179	120175519	341	0.108374	22	120175519	120177671	0.0702086	0.528086	hyper_in_left
chr9	122130362	122132261	BRINP1	122130374	122130524	151	0.028777	4	122130524	122132261	0.0943225	0.355085	hyper_in_left
chr9	123690771	123691670	TRAF1	123690780	123691244	465	0.494118	42	123691244	123691642	0.0195738	0.445416	hyper_in_left
chr9	124061748	124062497	STOM	124061814	124062061	248	0.367647	25	124062061	124062460	0.016822	0.50395	hyper_in_left
chr9	124131705	124132810	STOM	124131789	124131825	37	0.04	3	124131825	124132806	0.01845	0.193477	hyper_in_left
chr9	126770289	126771688	LHX2	126771184	126771661	478	0.429907	46	126770311	126771184	0.0290402	0.629365	hyper_in_right
chr9	126773230	126775079	LHX2	126774183	126775069	887	0.606742	108	126773256	126774183	0.0185877	0.626721	hyper_in_right
chr9	128651664	128652463	PBX3	128651700	128651942	243	0.115942	8	128651942	128652454	0.0842	0.419585	hyper_in_left
chr9	130699386	130700585	DPM2	130700379	130700577	199	0.134328	9	130699468	130700379	0.169089	0.478848	hyper_in_right
chr9	131102271	131103896	SLC27A4	131103705	131103890	186	0.0598291	7	131102318	131103705	0.0734214	0.37901	hyper_in_right
chr9	131486066	131486915	ZDHHC12	131486162	131486279	118	0.193548	12	131486279	131486899	0.0582817	0.289083	hyper_in_left
chr9	131842544	131844043	DOLPP1	131842607	131842763	157	0.0673077	7	131842763	131844040	0.0590029	0.338006	hyper_in_left
chr9	132082852	132083451	C9orf106	132083358	132083447	90	0.3	12	132082880	132083358	0.0504967	0.310598	hyper_in_right
chr9	132098880	132099606	C9orf106	132099412	132099583	172	0.259259	14	132098922	132099412	0.0554664	0.428429	hyper_in_right
chr9	133319756	133320805	ASS1	133319772	133319801	30	0.0315789	3	133319801	133320800	0.147983	0.441097	hyper_in_left
chr9	133813660	133816820	FIBCD1	133816120	133816787	668	0.109091	30	133813682	133816120	0.101845	0.380702	hyper_in_right
chr9	135285217	135286916	CFAP77	135285847	135286904	1058	0.537815	64	135285241	135285847	0.0910964	0.434556	hyper_in_right
chr9	135464600	135466349	BARHL1	135464628	135464744	117	0.0705128	11	135464744	135466328	0.0427045	0.262694	hyper_in_left
chr9	135753215	135754614	AK8	135754369	135754601	233	0.104839	13	135753287	135754369	0.0658415	0.449831	hyper_in_right
chr9	136343624	136344873	SLC2A6	136344723	136344843	121	0.09375	9	136343669	136344723	0.0290556	0.28606	hyper_in_right
chr9	137028597	137030546	RNU6ATAC	137028619	137029356	738	0.41954	73	137029356	137030544	0.0270541	0.501918	hyper_in_left
chr9	137217280	137219379	RXRA	137217300	137217591	292	0.115079	29	137217591	137219365	0.0681452	0.556479	hyper_in_left
chr9	139971496	139972745	UAP1L1	139971515	139971681	167	0.121212	16	139971681	139972734	0.0712806	0.372484	hyper_in_left
chr9	140062320	140064669	LRRC26	140062358	140063083	726	0.24359	57	140063083	140064648	0.0324893	0.43262	hyper_in_left

## Sheet: fhUMRs
chr	start	end	Symbol	hyper_start	hyper_end	length	proportion	hyper_CGs	umr_start	umr_end	hyper_mean_normal	hyper_mean_IDH
chr1	804991	805540	FAM41C	805102	805538	437	0.977778	44	804999	805102	0.030162	0.345531
chr1	2064424	2065123	FAAP20	2064438	2065123	686	1	59	2064438	2064438	0.0217963	0.716079
chr1	3663269	3664165	TP73-AS1	3663273	3664147	875	1	87	3663273	3663273	0.0228311	0.772503
chr1	11724097	11724996	FBXO6	11724116	11724995	880	1	91	11724116	11724116	0.00952055	0.364933
chr1	13910147	13910946	PDPN	13910156	13910913	758	1	59	13910156	13910156	0.0424444	0.550189
chr1	15910933	15911632	AGMAT	15910939	15911631	693	1	65	15910939	15910939	0.024914	0.364703
chr1	16861186	16861835	CROCCP3	16861222	16861818	597	1	50	16861222	16861222	0.0967626	0.59089
chr1	17199300	17200049	MFAP2	17199324	17200048	725	1	59	17199324	17199324	0.0913073	0.530715
chr1	17215631	17216130	MFAP2	17215650	17216093	444	1	35	17215650	17215650	0.061186	0.534654
chr1	20512409	20513208	UBXN10	20512449	20513181	733	1	46	20512449	20512449	0.0494239	0.608648
chr1	24739676	24740396	STPG1	24739680	24740357	678	1	46	24739680	24739680	0.0345267	0.529105
chr1	26233176	26233575	STMN1	26233332	26233565	234	1	15	26233197	26233332	0.10411	0.38385
chr1	26551647	26552346	CEP85	26551681	26552328	648	1	40	26551681	26551681	0.0506098	0.484355
chr1	27324038	27324470	TRNP1	27324294	27324464	171	1	8	27324294	27324294	0.0295187	0.523367
chr1	28261447	28261846	SMPDL3B	28261495	28261825	331	1	8	28261495	28261495	0.0660763	0.532983
chr1	28285961	28286860	XKR8	28285965	28286837	873	1	81	28285965	28285965	0.0487626	0.674978
chr1	33077555	33078304	ZBTB8OS	33077591	33078278	688	1	42	33077591	33077591	0.0357762	0.488464
chr1	35331529	35332306	SMIM12	35331547	35332304	758	1	84	35331547	35331547	0.0234387	0.754619
chr1	45251765	45252414	BEST4	45251772	45252381	610	1	52	45251772	45251772	0.152171	0.756074
chr1	45284904	45286053	BTBD19	45284927	45286034	1108	1	50	45284927	45284927	0.119139	0.54474
chr1	45792027	45792976	HPDL	45792145	45792975	831	1	62	45792145	45792145	0.0300831	0.638825
chr1	45986483	45987982	PRDX1	45986524	45987978	1455	1	88	45986524	45986524	0.00686807	0.27113
chr1	46632575	46633024	TSPAN1	46632622	46632997	376	1	31	46632622	46632622	0.0162026	0.63132
chr1	47069496	47070278	MOB3C	47069526	47070278	753	1	55	47069526	47069526	0.0176738	0.297361
chr1	53387117	53387620	ECHDC2	53387138	53387576	439	1	41	53387138	53387138	0.0440249	0.397834
chr1	67217796	67218445	TCTEX1D1	67217831	67218438	608	1	34	67217831	67217831	0.0166303	0.272062
chr1	67600479	67600728	C1orf141	67600496	67600714	219	1	17	67600496	67600496	0.0644129	0.470505
chr1	78511488	78512369	GIPC2	78511549	78512360	812	1	87	78511549	78511549	0.0353324	0.526787
chr1	84326112	84326661	MIR548AP	84326185	84326655	471	1	36	84326185	84326185	0.062475	0.613157
chr1	118727786	118728185	SPAG17	118727817	118728158	342	1	24	118727817	118727817	0.0381592	0.444481
chr1	145472233	145472682	ANKRD34A	145472248	145472657	410	1	17	145472248	145472248	0.0155718	0.268819
chr1	147752571	147752970	MIR5087	147752578	147752966	389	1	16	147752578	147752578	0.0229288	0.432541
chr1	147775389	147775838	MIR5087	147775414	147775806	393	1	21	147775414	147775414	0.0171324	0.361818
chr1	148247232	148248181	PPIAL4D	148247256	148248171	916	1	66	148247256	148247256	0.026002	0.385578
chr1	148598312	148598928	NBPF15	148598330	148598928	599	1	50	148598330	148598330	0.0166264	0.310035
chr1	155042922	155043921	DCST1-AS1	155042936	155043921	986	1	70	155042936	155042936	0.0494396	0.594973
chr1	156083275	156085374	LMNA	156083644	156085349	1706	0.988764	88	156083552	156083644	0.0163442	0.400244
chr1	156338822	156339271	RHBG	156338862	156339250	389	1	36	156338862	156338862	0.0664281	0.399297
chr1	156783565	156784064	NTRK1	156783583	156784036	454	1	45	156783583	156783583	0.0337178	0.497288
chr1	156814988	156815587	INSRR	156814993	156815580	588	1	38	156814993	156814993	0.0729818	0.713966
chr1	161067605	161068704	KLHDC9	161067769	161068681	913	0.985507	68	161067663	161067769	0.0235066	0.46717
chr1	167090552	167091001	DUSP27	167090587	167090997	411	1	39	167090587	167090587	0.0746841	0.469632
chr1	171220429	171221128	FMO1	171220494	171221114	621	1	31	171220494	171220494	0.0559026	0.362965
chr1	177150552	177151201	BRINP2	177150600	177151164	565	1	37	177150600	177150600	0.0313114	0.355815
chr1	178006855	178007372	CRYZL2P	178006897	178007372	476	1	47	178006897	178006897	0.0220309	0.694251
chr1	180881337	180882586	KIAA1614	180881364	180882581	1218	1	135	180881364	180881364	0.0160819	0.647701
chr1	201252199	201252798	PKP1	201252213	201252779	567	1	37	201252213	201252213	0.0720057	0.422067
chr1	201475745	201476515	CSRP1	201475805	201476515	711	1	75	201475805	201475805	0.0187577	0.337657
chr1	201708710	201709509	MIR5191	201708718	201709499	782	1	54	201708718	201708718	0.0602957	0.507708
chr1	203242050	203242549	CHIT1	203242064	203242549	486	1	23	203242064	203242064	0.0604461	0.337995
chr1	204182956	204183605	GOLT1A	204182994	204183603	610	1	33	204182994	204182994	0.0661827	0.466543
chr1	205011980	205012629	CNTN2	205012059	205012593	535	1	40	205012059	205012059	0.0200668	0.746577
chr1	209848283	209849482	G0S2	209848306	209849466	1161	1	78	209848306	209848306	0.0413847	0.74837
chr1	216896532	216897531	USH2A	216896550	216897426	877	1	27	216896550	216896550	0.0378052	0.31123
chr1	217313012	217313361	ESRRG	217313044	217313352	309	1	30	217313044	217313044	0.088884	0.775679
chr1	220921144	220922284	MARC2	220921184	220922278	1095	1	88	220921184	220921184	0.026836	0.402893
chr1	223936665	223937214	CAPN2	223936689	223937196	508	1	41	223936689	223936689	0.076952	0.738007
chr1	226867764	226868213	ITPKB	226867882	226868206	325	1	12	226867882	226867882	0.08528	0.697407
chr1	229567491	229568290	ACTA1	229567497	229568270	774	1	82	229567497	229567497	0.0464363	0.547039
chr1	229569932	229570735	ACTA1	229569969	229570683	715	1	58	229569969	229569969	0.0411205	0.563382
chr1	244624449	244624998	CATSPERE	244624514	244624994	481	1	50	244624514	244624514	0.0093252	0.290559
chr10	22613825	22615024	BMI1	22613900	22615017	1118	1	94	22613900	22613900	0.0129298	0.259919
chr10	43891348	43893097	HNRNPF	43891354	43893073	1720	1	144	43891354	43891354	0.0357781	0.749629
chr10	44162761	44163110	ZNF32	44162781	44163107	327	1	28	44162781	44162781	0.0666182	0.462599
chr10	45868673	45870122	ALOX5	45868696	45870120	1425	1	118	45868696	45868696	0.0258374	0.467786
chr10	45914354	45915303	ALOX5	45914375	45915284	910	1	65	45914375	45914375	0.0221455	0.763963
chr10	46992505	46993304	GPRIN2	46992530	46993294	765	1	84	46992530	46992530	0.0324026	0.433992
chr10	47083244	47083593	NPY4R	47083283	47083588	306	1	30	47083283	47083283	0.0543833	0.636464
chr10	50815017	50815502	CHAT	50815102	50815498	397	1	20	50815102	50815102	0.139942	0.57814
chr10	57361626	57362325	MTRNR2L5	57361689	57362286	598	1	27	57361689	57361689	0.0318789	0.777617
chr10	63422510	63423103	CABCOCO1	63422539	63423095	557	1	60	63422539	63422539	0.0136883	0.349932
chr10	72200320	72200769	NODAL	72200332	72200764	433	1	37	72200332	72200332	0.0513035	0.713064
chr10	80166593	80167192	LINC00595	80166667	80167187	521	1	20	80166667	80166667	0.0565085	0.587217
chr10	81002245	81003732	PPIF	81002253	81003706	1454	1	168	81002253	81002253	0.00978417	0.770555
chr10	91596910	91597909	LINC00865	91596932	91597890	959	1	68	91596932	91596932	0.0415882	0.406336
chr10	94180327	94180626	MARK2P9	94180347	94180589	243	1	26	94180347	94180347	0.0696531	0.568213
chr10	94351109	94351808	KIF11	94351130	94351795	666	1	44	94351130	94351130	0.020702	0.27865
chr10	94821936	94823035	CYP26C1	94821960	94823028	1069	1	107	94821960	94821960	0.124666	0.737568
chr10	98955790	98956539	SLIT1	98955810	98956488	679	1	51	98955810	98955810	0.0306388	0.75649
chr10	100205899	100206848	HPS1	100205943	100206829	887	1	69	100205943	100205943	0.0251464	0.409788
chr10	102278560	102279759	SEC31B	102278639	102279758	1120	1	78	102278639	102278639	0.0307335	0.685303
chr10	102822399	102822898	KAZALD1	102822423	102822873	451	1	52	102822423	102822423	0.0678217	0.659968
chr10	103985715	103986264	ELOVL3	103985816	103986245	430	1	42	103985816	103985816	0.0157271	0.257845
chr10	104170176	104170675	FBXL15	104170193	104170668	476	1	39	104170193	104170193	0.0273279	0.614373
chr10	106034452	106034801	GSTO2	106034472	106034799	328	1	24	106034472	106034472	0.0431079	0.382781
chr10	118608415	118609664	ENO4	118608473	118609626	1154	1	79	118608473	118608473	0.0077243	0.457073
chr10	119297067	119297466	EMX2	119297106	119297439	334	1	38	119297106	119297106	0.0341584	0.284657
chr10	126749593	126749942	MIR4296	126749631	126749922	292	1	9	126749631	126749631	0.0494156	0.689618
chr10	130010208	130010557	MKI67	130010252	130010550	299	1	21	130010252	130010252	0.0527952	0.342666
chr10	133793345	133793694	BNIP3	133793384	133793646	263	1	24	133793384	133793384	0.089085	0.627433
chr11	536836	537685	LRRC56	536839	537681	843	1	99	536839	536839	0.0436908	0.423039
chr11	7694688	7695587	CYB5R2	7694715	7695572	858	1	94	7694715	7694715	0.0264428	0.54705
chr11	9779494	9780521	SBF2-AS1	9779504	9780500	997	1	90	9779504	9779504	0.0107409	0.521787
chr11	13030647	13032496	RASSF10	13030658	13032489	1832	1	190	13030658	13030658	0.0271643	0.58618
chr11	18742446	18743395	IGSF22	18742468	18743389	922	1	54	18742468	18742468	0.0482106	0.316107
chr11	20385126	20385875	HTATIP2	20385164	20385873	710	1	64	20385164	20385164	0.0273714	0.365536
chr11	20625940	20626739	SLC6A5	20625983	20626732	750	1	32	20625983	20625983	0.0926953	0.341393
chr11	31834432	31835631	PAX6-AS1	31834436	31835629	1194	1	70	31834436	31834436	0.0861099	0.708539
chr11	32008853	32009302	PAX6	32008877	32009256	380	0.942308	49	32009256	32009295	0.0199169	0.292348
chr11	60897274	60897602	CD5	60897289	60897577	289	1	15	60897289	60897289	0.063106	0.521029
chr11	61159814	61160913	TMEM216	61159844	61160889	1046	1	61	61159844	61159844	0.0158439	0.402793
chr11	63828105	63828904	FLRT1	63828110	63828883	774	1	57	63828110	63828110	0.118116	0.494414
chr11	64068273	64068822	CATSPERZ	64068294	64068802	509	1	35	64068294	64068294	0.125853	0.756607
chr11	65192126	65193112	NEAT1	65192261	65193093	833	1	13	65192261	65192261	0.0817523	0.408552
chr11	65307573	65308272	SCYL1	65307582	65308266	685	1	72	65307582	65307582	0.0108315	0.607232
chr11	66103313	66104162	RIN1	66103334	66103976	643	0.894737	34	66103976	66104159	0.0344206	0.315484
chr11	67070510	67071759	SSH3	67070526	67071733	1208	1	102	67070526	67070526	0.0413285	0.632548
chr11	70414251	70414800	SHANK2-AS1	70414309	70414777	469	1	19	70414309	70414309	0.07316	0.483196
chr11	71524501	71525200	ALG1L9P	71524553	71525190	638	1	43	71524553	71524553	0.0192719	0.445263
chr11	73693734	73694833	UCP2	73693743	73694801	1059	1	93	73693743	73693743	0.00778011	0.437425
chr11	75140996	75141795	KLHL35	75141001	75141793	793	1	123	75141001	75141001	0.0270532	0.741497
chr11	77122726	77123380	PAK1	77122752	77123331	580	1	30	77122752	77122752	0.023491	0.356083
chr11	87907928	87908777	RAB38	87907965	87908759	795	1	55	87907965	87907965	0.0582698	0.400828
chr11	89867469	89868768	NAALAD2	89867487	89868768	1282	1	34	89867487	89867487	0.0397556	0.586483
chr11	102187874	102188473	BIRC3	102187941	102188470	530	1	32	102187941	102187941	0.0318356	0.502255
chr11	113184985	113185684	TTC12	113185026	113185662	637	1	58	113185026	113185026	0.0491076	0.741146
chr11	115630586	115631385	LINC00900	115630610	115631350	741	1	60	115630610	115630610	0.0206123	0.614607
chr11	118478245	118479444	PHLDB1	118478252	118479436	1185	1	108	118478252	118478252	0.00989546	0.347398
chr11	119600329	119600728	NECTIN1	119600473	119600727	255	1	15	119600391	119600473	0.0633047	0.316319
chr11	122753315	122754114	JHY	122753328	122754089	762	1	77	122753328	122753328	0.0167108	0.394654
chr11	124628054	124629003	ESAM	124628143	124629001	859	1	44	124628143	124628143	0.0512627	0.381398
chr11	126286418	126286868	ST3GAL4	126286456	126286859	404	1	47	126286456	126286456	0.0308913	0.799162
chr11	128418508	128419257	ETS1	128418536	128419253	718	1	45	128418536	128418536	0.0282096	0.320743
chr11	131557857	131558206	NTM	131557964	131558191	228	1	23	131557964	131557964	0.0294239	0.697286
chr11	131564776	131565084	NTM	131564809	131565059	251	1	16	131564809	131564809	0.0515194	0.802989
chr11	132863895	132864294	OPCML	132863906	132864255	350	1	23	132863906	132863906	0.0475409	0.758229
chr12	685324	685623	NINJ2	685386	685617	232	1	23	685386	685386	0.0282226	0.448634
chr12	4671206	4671702	DYRK4	4671219	4671700	482	1	39	4671219	4671219	0.0548585	0.778088
chr12	6729560	6729885	CHD4	6729588	6729874	287	1	34	6729588	6729588	0.0702035	0.751054
chr12	14922490	14924289	H4-16	14922536	14924276	1741	1	113	14922536	14922536	0.00873496	0.453048
chr12	14926865	14928064	H2AJ	14926879	14928022	1144	1	89	14926879	14926879	0.0292445	0.376869
chr12	25054893	25056692	BCAT1	25054909	25056676	1768	1	117	25054909	25054909	0.0156038	0.530333
chr12	32292615	32293064	BICD1	32292654	32293030	377	1	17	32292654	32292654	0.134068	0.76461
chr12	47219560	47219859	SLC38A4	47219622	47219841	220	1	17	47219622	47219622	0.0588347	0.417107
chr12	48206538	48207037	HDAC7	48206594	48206998	405	1	26	48206594	48206594	0.0465258	0.713754
chr12	49297669	49298368	CCDC65	49297682	49298351	670	1	22	49297682	49297682	0.0344923	0.644093
chr12	49390672	49393834	DDN	49390698	49393046	2349	0.853535	169	49393046	49393776	0.0528346	0.691002
chr12	49690304	49691652	PRPH	49690322	49691648	1327	1	105	49690322	49690322	0.0357417	0.442655
chr12	50355126	50355675	AQP5	50355130	50355668	539	1	75	50355130	50355130	0.0312441	0.767421
chr12	52444289	52445488	ATG101	52444324	52445486	1163	1	94	52444324	52444324	0.0200207	0.763284
chr12	53447807	53448556	LOC283335	53447840	53448551	712	1	48	53447840	53447840	0.0287523	0.457663
chr12	75728062	75728661	GLIPR1L1	75728093	75728661	569	1	23	75728093	75728093	0.0592813	0.526984
chr12	81102074	81102523	MYF6	81102123	81102516	394	1	29	81102123	81102123	0.0776862	0.629984
chr12	94135683	94136682	CRADD	94135719	94136645	927	1	49	94135719	94135719	0.0283667	0.627325
chr12	103218198	103218647	LINC00485	103218216	103218640	425	1	26	103218216	103218216	0.104253	0.544072
chr12	104697097	104697746	EID3	104697142	104697741	600	1	54	104697142	104697142	0.0493619	0.723846
chr12	106979529	106981328	RFX4	106979560	106981316	1757	1	140	106979560	106979560	0.0260259	0.681499
chr12	113906054	113906453	LHX5	113906063	113906441	379	1	39	113906063	113906063	0.0572521	0.606543
chr12	121163250	121163943	ACADS	121163339	121163912	574	1	61	121163339	121163339	0.0424893	0.608519
chr12	122356190	122356789	WDR66	122356245	122356781	537	1	40	122356245	122356245	0.0439985	0.64918
chr12	124864435	124864684	RFLNA	124864471	124864681	211	1	9	124864471	124864471	0.101088	0.494327
chr12	126467782	126469281	LINC00939	126467908	126469277	1370	1	40	126467908	126467908	0.0360895	0.385829
chr13	21900240	21900739	MIPEPP3	21900299	21900725	427	1	35	21900299	21900299	0.0483743	0.560667
chr13	26760277	26760876	RNF6	26760294	26760874	581	1	65	26760294	26760294	0.0148342	0.67258
chr13	28543400	28544899	CDX2	28543455	28544889	1435	0.930556	67	28543418	28543455	0.0618982	0.387367
chr13	31377016	31377415	LINC00398	31377099	31377406	308	1	21	31377099	31377099	0.0328267	0.790941
chr13	33924130	33924829	STARD13-AS	33924137	33924780	644	1	75	33924137	33924137	0.0186977	0.51954
chr13	44453060	44454259	LACC1	44453167	44454253	1087	1	113	44453167	44453167	0.0167455	0.503263
chr13	46960601	46961850	RUBCNL	46960624	46961818	1195	1	92	46960624	46960624	0.020693	0.556912
chr13	53312934	53313683	CNMD	53312966	53313678	713	1	70	53312966	53312966	0.0369226	0.685985
chr13	70681476	70682425	KLHL1	70681559	70682421	863	1	57	70681559	70681559	0.0223193	0.379178
chr13	88329767	88330516	SLITRK5	88329794	88330504	711	1	56	88329794	88329794	0.0558927	0.748318
chr13	96204718	96205717	CLDN10-AS1	96204739	96205708	970	1	78	96204739	96204739	0.0419871	0.633266
chr13	96293939	96294638	DZIP1	96293960	96294638	679	1	64	96293960	96293960	0.0302998	0.419542
chr13	96297027	96297376	DZIP1	96297224	96297376	153	1	7	96297038	96297224	0.0994143	0.417647
chr13	100310320	100311218	MIR4306	100310346	100311218	873	1	40	100310346	100310346	0.111802	0.614414
chr13	100620419	100621718	ZIC5	100620424	100621697	1274	1	120	100620424	100620424	0.0428636	0.293325
chr13	113689418	113689617	MCF2L-AS1	113689422	113689594	173	1	7	113689422	113689422	0.0629057	0.524426
chr14	23305888	23307037	MMP14	23305929	23307031	1103	0.989899	98	23305900	23305929	0.0427121	0.288154
chr14	24779867	24780416	CIDEB	24779886	24780407	522	1	57	24779886	24779886	0.0756591	0.73819
chr14	24898972	24899750	CBLN3	24898992	24899739	748	1	62	24898992	24898992	0.0305524	0.676092
chr14	29247103	29247802	LINC01551	29247142	29247776	635	1	35	29247142	29247142	0.0647571	0.772813
chr14	55595758	55596945	LGALS3	55595766	55596920	1155	1	109	55595766	55595766	0.0392482	0.577278
chr14	58862486	58863035	TOMM20L	58862517	58863011	495	1	68	58862517	58862517	0.0174957	0.535069
chr14	60043204	60043703	CCDC175	60043258	60043636	379	1	27	60043258	60043258	0.0335704	0.480624
chr14	62217616	62218065	HIF1A-AS2	62217642	62218062	421	1	44	62217642	62217642	0.0761791	0.768005
chr14	64760617	64761416	ESR2	64760732	64761409	678	0.962264	51	64760677	64760732	0.0262386	0.417651
chr14	65008457	65009506	HSPA2	65008469	65009505	1037	1	81	65008469	65008469	0.0921075	0.757462
chr14	65016591	65016840	PPP1R36	65016595	65016830	236	1	29	65016595	65016595	0.0731948	0.814871
chr14	73736826	73737025	PAPLN	73736842	73737003	162	1	23	73736842	73736842	0.0855009	0.753011
chr14	75517609	75518359	MLH3	75517630	75518326	697	1	59	75517630	75517630	0.00471644	0.319496
chr14	88458727	88459776	GALC	88458773	88459768	996	1	94	88458773	88458773	0.00847362	0.323364
chr14	90920559	90920908	LINC00642	90920591	90920881	291	1	15	90920591	90920591	0.07202	0.849215
chr14	99701418	99702317	BCL11B	99701439	99702301	863	1	16	99701439	99701439	0.0526656	0.534422
chr14	105952688	105954187	CRIP1	105952700	105954149	1450	1	127	105952700	105952700	0.0590336	0.73869
chr15	29077066	29077765	GOLGA6L7	29077104	29077752	649	1	56	29077104	29077104	0.0118325	0.300671
chr15	29396026	29396325	NSMCE3	29396043	29396289	247	1	28	29396043	29396043	0.0267164	0.747294
chr15	32933691	32934440	SCG5	32933783	32934416	634	1	22	32933783	32933783	0.0529473	0.413389
chr15	37180232	37180631	LOC145845	37180275	37180631	357	1	19	37180275	37180275	0.0619689	0.803674
chr15	42873550	42874049	STARD9	42873572	42873897	326	1	35	42873572	42873572	0.00837257	0.357664
chr15	45410217	45410600	DUOXA2	45410220	45410550	331	1	17	45410220	45410220	0.0508535	0.360862
chr15	52404308	52404807	BCL2L10	52404332	52404807	476	1	55	52404332	52404332	0.0575989	0.782776
chr15	60689649	60691297	ANXA2	60689666	60691192	1527	1	105	60689666	60689666	0.0357156	0.454129
chr15	64679647	64680386	TRIP4	64679666	64680366	701	1	39	64679666	64679666	0.00803564	0.409524
chr15	65647532	65648431	IGDCC3	65647554	65648424	871	1	88	65647554	65647554	0.0163391	0.44104
chr15	66648506	66649354	TIPIN	66648516	66649347	832	1	50	66648516	66648516	0.018874	0.297744
chr15	68113003	68115402	SKOR1	68113016	68115330	2315	0.983471	119	68115330	68115397	0.0699089	0.602979
chr15	68117303	68118252	SKOR1	68117350	68118230	881	1	58	68117350	68117350	0.0409309	0.738022
chr15	68549042	68549923	CLN6	68549078	68549575	498	0.836364	46	68549575	68549923	0.0258463	0.590335
chr15	69754958	69755707	DRAIC	69755000	69755704	705	1	43	69755000	69755000	0.0132691	0.615021
chr15	74219209	74220408	LOXL1	74219225	74220372	1148	1	151	74219225	74219225	0.037656	0.504549
chr15	74421538	74423487	LOC283731	74421543	74423453	1911	1	126	74421543	74421543	0.0249487	0.532323
chr15	78556773	78557472	DNAJA4	78556781	78557470	690	1	89	78556781	78556781	0.0132838	0.508448
chr15	79152271	79153070	MORF4L1	79152289	79153053	765	1	29	79152289	79152289	0.0490034	0.328983
chr15	89181991	89182290	ISG20	89182020	89182280	261	1	13	89182020	89182020	0.0465869	0.372231
chr15	89437646	89438845	HAPLN3	89437689	89438821	1133	1	84	89437689	89437689	0.0346461	0.71045
chr15	91473258	91473507	UNC45A	91473291	91473498	208	1	22	91473291	91473291	0.0713495	0.399122
chr16	750623	751322	FBXL16	750627	751317	691	1	67	750627	750627	0.0258949	0.638191
chr16	1020103	1021302	LMF1	1020133	1021302	1170	1	121	1020133	1020133	0.0233304	0.367192
chr16	3079536	3079885	LOC100128770	3079546	3079884	339	1	46	3079546	3079546	0.0491311	0.49309
chr16	4523958	4524857	HMOX2	4523967	4524857	891	1	67	4523967	4523967	0.0359778	0.394289
chr16	5121619	5122418	C16orf89	5121678	5122354	677	1	54	5121678	5121678	0.00523222	0.261466
chr16	12897348	12897997	CPPED1	12897374	12897964	591	1	48	12897374	12897374	0.0135694	0.375651
chr16	25078009	25078758	LOC554206	25078048	25078729	682	1	54	25078048	25078048	0.0547898	0.666821
chr16	28634528	28635052	SULT1A1	28634532	28635030	499	1	63	28634532	28634532	0.0199883	0.633238
chr16	29796335	29796784	KIF22	29796373	29796756	384	1	35	29796373	29796373	0.048584	0.473377
chr16	30428656	30429705	ZNF771	30428702	30429703	1002	1	147	30428702	30428702	0.0148942	0.429342
chr16	47178338	47178587	NETO2	47178449	47178574	126	1	7	47178357	47178449	0.0616514	0.390279
chr16	48399632	48400581	NA	48399662	48400563	902	1	47	48399662	48399662	0.0319023	0.740112
chr16	49308633	49309582	CBLN1	49308653	49309570	918	1	42	49308653	49308653	0.0664986	0.549888
chr16	49788938	49789387	ZNF423	49788950	49789362	413	1	13	49788950	49788950	0.129177	0.597719
chr16	50699113	50699662	SNX20	50699138	50699661	524	1	29	50699138	50699138	0.0792238	0.650924
chr16	55542830	55543529	LPCAT2	55542852	55543529	678	1	52	55542852	55542852	0.0129965	0.7786
chr16	56651055	56651554	MT1M	56651086	56651523	438	1	40	56651086	56651086	0.129006	0.692322
chr16	56659080	56659929	MT1E	56659108	56659927	820	1	66	56659108	56659108	0.0849129	0.622388
chr16	56665995	56666694	MT1M	56666015	56666691	677	1	65	56666015	56666015	0.0560889	0.668884
chr16	56672091	56672646	MT1A	56672098	56672642	545	1	50	56672098	56672098	0.0650366	0.56531
chr16	56691443	56692192	MT1F	56691493	56692183	691	1	43	56691493	56691493	0.0525214	0.480451
chr16	57842146	57842395	LOC388282	57842199	57842384	186	1	12	57842199	57842199	0.0748192	0.565118
chr16	67184146	67185295	B3GNT9	67184158	67184887	730	0.818182	81	67184887	67185274	0.0273026	0.380867
chr16	67211933	67212532	KIAA0895L	67211942	67212508	567	1	64	67211942	67211942	0.0533898	0.726537
chr16	67427047	67427846	TPPP3	67427065	67427843	779	1	60	67427065	67427065	0.0280675	0.782135
chr16	67449753	67450752	ZDHHC1	67449787	67450728	942	1	75	67449787	67449787	0.0118191	0.427824
chr16	68676374	68676973	CDH3	68676379	68676970	592	1	50	68676379	68676379	0.0606728	0.744742
chr16	75528581	75529430	CHST6	75528606	75529430	825	1	65	75528606	75528606	0.0224806	0.527491
chr16	84401804	84402453	ATP2C2	84401823	84402427	605	1	60	84401823	84401823	0.0282015	0.646567
chr16	87521273	87521522	ZCCHC14	87521363	87521501	139	1	9	87521363	87521363	0.05601	0.75304
chr16	87943009	87943235	CA5A	87943033	87943235	203	1	17	87943033	87943033	0.0283829	0.474075
chr17	3599769	3600068	P2RX5	3599893	3600045	153	1	10	3599779	3599893	0.066169	0.458836
chr17	4690615	4690864	VMO1	4690628	4690854	227	1	4	4690628	4690628	0.0923225	0.495248
chr17	6616350	6617149	SLC13A5	6616362	6617124	763	1	63	6616362	6616362	0.0269625	0.591651
chr17	6679191	6679780	FBXO39	6679209	6679779	571	1	49	6679209	6679209	0.037758	0.304376
chr17	7287101	7287850	TNK1	7287138	7287847	710	1	65	7287138	7287138	0.0181706	0.276888
chr17	7348209	7349158	CHRNB1	7348275	7349145	871	1	58	7348275	7348275	0.0688202	0.565432
chr17	7825937	7826486	KCNAB3	7825943	7826477	535	1	36	7825943	7825943	0.0427461	0.470711
chr17	8129808	8130407	LINC00324	8129868	8130393	526	1	30	8129868	8129868	0.0364347	0.545587
chr17	16283929	16285078	UBB	16283952	16285051	1100	1	79	16283952	16283952	0.00366696	0.320652
chr17	17603751	17604150	RAI1	17603770	17604146	377	1	54	17603770	17603770	0.0982228	0.863111
chr17	17655375	17655874	SMCR5	17655459	17655868	410	1	45	17655459	17655459	0.0221389	0.771132
chr17	26708345	26708794	VTN	26708366	26708783	418	1	54	26708366	26708366	0.0624985	0.83407
chr17	27044324	27045073	NA	27044334	27045048	715	1	84	27044334	27044334	0.043033	0.693305
chr17	27503436	27504035	MYO18A	27503556	27504013	458	1	48	27503556	27503556	0.0242204	0.736121
chr17	27942569	27943268	CORO6	27942576	27943262	687	1	67	27942576	27942576	0.0634727	0.783498
chr17	29297563	29298612	RNF135	29297604	29298605	1002	1	79	29297604	29297604	0.0301472	0.546049
chr17	29814381	29815980	MIR4724	29814387	29815979	1593	1	148	29814387	29814387	0.0255832	0.493869
chr17	34068176	34068725	RASL10B	34068188	34068721	534	1	48	34068188	34068188	0.0462417	0.762788
chr17	34257105	34257954	RDM1	34257115	34257936	822	1	37	34257115	34257115	0.0275862	0.311431
chr17	35299444	35300843	AATF	35299451	35300840	1390	1	137	35299451	35299451	0.0428401	0.449319
chr17	37823819	37825018	PNMT	37823826	37824988	1163	1	113	37823826	37823826	0.0438676	0.475616
chr17	38333502	38334051	RAPGEFL1	38333606	38334046	441	1	49	38333606	38333606	0.00739408	0.677209
chr17	38347472	38348398	RAPGEFL1	38347490	38348167	678	1	59	38347490	38347490	0.0406131	0.484301
chr17	39705062	39705724	LINC00974	39705079	39705715	637	1	25	39705079	39705079	0.0622936	0.553714
chr17	40264449	40264861	DHX58	40264626	40264861	236	1	10	40264626	40264626	0.083935	0.285335
chr17	40335866	40336607	HCRT	40335947	40336593	647	1	65	40335947	40335947	0.0147783	0.504022
chr17	41445112	41446661	LINC00910	41445139	41446634	1496	1	75	41445139	41445139	0.0396639	0.644998
chr17	44026418	44026790	MAP3K14	44026508	44026737	230	1	27	44026508	44026508	0.0828604	0.820968
chr17	44895761	44896660	WNT3	44895816	44896660	845	1	81	44895816	44895816	0.0295523	0.34077
chr17	48546082	48546881	CHAD	48546118	48546878	761	1	73	48546118	48546118	0.0244997	0.477223
chr17	52977662	52978461	TOM1L1	52977679	52978454	776	1	65	52977679	52977679	0.0121697	0.550102
chr17	55122847	55123596	RNF126P1	55122853	55123590	738	1	63	55122853	55122853	0.0799833	0.494059
chr17	58498615	58499314	C17orf64	58498639	58499300	662	1	62	58498639	58498639	0.0651294	0.469306
chr17	73892282	73892481	TRIM65	73892293	73892357	65	1	5	73892357	73892442	0.085214	0.318836
chr17	77764848	77765547	CBX8	77764869	77765546	678	1	47	77764869	77764869	0.0706455	0.810194
chr17	80372470	80372669	HEXD	80372488	80372648	161	1	13	80372488	80372488	0.0877308	0.362848
chr18	2906031	2907230	LOC727896	2906049	2907225	1177	1	135	2906049	2906049	0.0342806	0.516659
chr18	3245896	3246545	MYL12A	3245919	3246545	627	1	23	3245919	3245919	0.0384057	0.727645
chr18	4106505	4107004	DLGAP1-AS4	4106580	4107003	424	1	9	4106580	4106580	0.0829756	0.594893
chr18	8367336	8367685	LOC100192426	8367369	8367674	306	1	35	8367369	8367369	0.0713711	0.773717
chr18	24229704	24230003	KCTD1	24229723	24229920	198	1	5	24229723	24229723	0.042444	0.677656
chr18	30350015	30350564	KLHL14	30350035	30350557	523	1	35	30350035	30350035	0.0598674	0.748913
chr18	52495405	52496354	RAB27B	52495498	52496328	831	1	39	52495498	52495498	0.0297026	0.576273
chr18	55107637	55108986	ONECUT2	55107644	55108965	1322	1	104	55107644	55107644	0.0753909	0.761211
chr18	55114359	55114858	ONECUT2	55114470	55114798	329	1	14	55114470	55114470	0.0665593	0.739978
chr18	61616309	61616608	HMSD	61616361	61616605	245	1	20	61616361	61616361	0.044262	0.485439
chr18	74515754	74516003	ZNF236-DT	74515767	74515983	217	1	10	74515767	74515767	0.069675	0.577587
chr19	510651	510950	TPGS1	510674	510930	257	1	12	510674	510674	0.0228158	0.412852
chr19	1861841	1862290	KLF16	1861879	1862284	406	1	18	1861879	1861879	0.0805956	0.652496
chr19	4558496	4558695	SEMA6B	4558505	4558695	191	1	12	4558505	4558505	0.0653633	0.609218
chr19	6092468	6092717	RFX2	6092496	6092678	183	1	13	6092496	6092496	0.06575	0.7253
chr19	7981017	7982966	TGFBR3L	7981035	7982966	1932	1	180	7981035	7981035	0.0336726	0.502068
chr19	11450002	11450591	RAB3D	11450021	11450590	570	1	43	11450021	11450021	0.0137851	0.494114
chr19	11784304	11785253	ZNF833P	11784372	11785250	879	1	37	11784372	11784372	0.0346614	0.423843
chr19	12305363	12306662	ZNF136	12305409	12306626	1218	1	79	12305409	12305409	0.0147415	0.282444
chr19	12951447	12952446	MAST1	12951478	12952428	951	1	52	12951478	12951478	0.0266112	0.420085
chr19	14516695	14517344	DDX39A	14516727	14517330	604	1	50	14516727	14516727	0.0446724	0.447637
chr19	14667322	14667771	NDUFB7	14667552	14667770	219	1	16	14667552	14667552	0.0276244	0.533022
chr19	17716875	17717374	COLGALT1	17716877	17717363	487	1	56	17716877	17716877	0.0504391	0.750467
chr19	19281024	19281473	MEF2B	19281043	19281467	425	1	32	19281043	19281043	0.0385066	0.66829
chr19	30019160	30019859	VSTM2B	30019190	30019836	647	1	63	30019190	30019190	0.027784	0.448136
chr19	34175216	34175915	CHST8	34175242	34175915	674	1	42	34175242	34175242	0.0328857	0.536364
chr19	39035078	39035377	MAP4K1	39035112	39035362	251	1	5	39035112	39035112	0.038084	0.43842
chr19	39360426	39360958	RINL	39360453	39360949	497	1	48	39360453	39360453	0.0333423	0.715066
chr19	39465776	39466775	FBXO17	39465809	39466769	961	1	83	39465809	39465809	0.0211218	0.365736
chr19	39738197	39738646	IFNL4	39738226	39738639	414	1	47	39738226	39738226	0.0287009	0.395759
chr19	40731937	40732636	CNTD2	40732076	40732619	544	1	51	40732076	40732076	0.0615437	0.575307
chr19	40871554	40871903	C19orf47	40871618	40871892	275	1	20	40871618	40871618	0.033153	0.658857
chr19	41109587	41110086	LTBP4	41109616	41110074	459	1	34	41109616	41109616	0.0358391	0.64389
chr19	41111246	41111795	LTBP4	41111273	41111794	522	1	60	41111273	41111273	0.0406832	0.428028
chr19	41882223	41882772	BCKDHA	41882234	41882772	539	1	41	41882234	41882234	0.0450359	0.779381
chr19	42501261	42502210	ATP1A3	42501271	42502205	935	1	45	42501271	42501271	0.0903387	0.518061
chr19	42720590	42722239	DEDD2	42720751	42722218	1468	1	121	42720751	42720751	0.00660909	0.657879
chr19	43979273	43979755	LYPD3	43979316	43979739	424	1	38	43979316	43979316	0.0616276	0.381256
chr19	44278474	44278773	KCNN4	44278480	44278759	280	1	33	44278480	44278480	0.0344221	0.773083
chr19	44302723	44303322	KCNN4	44302727	44303293	567	1	50	44302727	44302727	0.0419316	0.649768
chr19	45579270	45579969	ZNF296	45579322	45579956	635	1	75	45579322	45579322	0.0200299	0.647247
chr19	46032143	46032792	VASP	46032185	46032785	601	1	46	46032185	46032185	0.0446535	0.64815
chr19	46180218	46181467	MIR642B	46180226	46181454	1229	1	79	46180226	46180226	0.0562497	0.464751
chr19	49654437	49655286	HRC	49654645	49655279	635	1	30	49654458	49654645	0.0622893	0.293873
chr19	51109406	51109655	SNAR-F	51109427	51109636	210	1	31	51109427	51109427	0.0456606	0.711202
chr19	52207002	52208001	SPACA6	52207007	52207984	978	1	71	52207007	52207007	0.0162155	0.69917
chr19	53038608	53039807	ZNF808	53038638	53039803	1166	1	70	53038638	53038638	0.0287683	0.689631
chr19	54369858	54370507	MYADM	54370048	54370500	453	0.842105	16	54369996	54370048	0.0732619	0.587246
chr19	54370618	54373367	MYADM	54370623	54373354	2732	1	156	54370623	54370623	0.00722237	0.526238
chr19	54465033	54466701	CACNG8	54465118	54466692	1575	1	86	54465118	54465118	0.0352487	0.709618
chr2	46999	47448	FAM110C	47091	47446	356	1	21	47091	47091	0.0226567	0.393051
chr2	11809900	11810431	NTSR2	11809910	11810424	515	1	56	11809910	11809910	0.0347105	0.524529
chr2	26624577	26625126	DRC1	26624612	26625097	486	1	49	26624612	26624612	0.00921224	0.724268
chr2	44058657	44059306	ABCG5	44058696	44059285	590	1	44	44058696	44058696	0.027382	0.287894
chr2	45171496	45171945	SIX3	45171521	45171910	390	1	41	45171521	45171521	0.0690276	0.626623
chr2	45231871	45232320	SIX2	45231879	45232315	437	1	33	45231879	45231879	0.0660976	0.553699
chr2	47747979	47748828	KCNK12	47747996	47748809	814	1	98	47747996	47747996	0.0161515	0.723548
chr2	50574344	50575093	NRXN1	50574357	50575093	737	1	51	50574357	50574357	0.0360951	0.798888
chr2	54785110	54785609	RPL23AP32	54785137	54785571	435	1	47	54785137	54785137	0.0749981	0.705804
chr2	55450494	55450943	RPS27A	55450530	55450930	401	1	52	55450530	55450530	0.0527652	0.763155
chr2	58273554	58274403	VRK2	58273563	58274401	839	1	80	58273563	58273563	0.0349424	0.559871
chr2	71191981	71192708	ANKRD53	71192004	71192707	704	1	50	71192004	71192004	0.0149576	0.484844
chr2	73383723	73384072	RAB11FIP5	73383893	73384057	165	1	10	73383735	73383893	0.013074	0.217262
chr2	74668656	74669505	RTKN	74668672	74669488	817	1	84	74668672	74668672	0.0753255	0.787838
chr2	74775787	74776586	DOK1	74775853	74776584	732	1	77	74775853	74775853	0.0155131	0.269719
chr2	80549417	80549966	LRRTM1	80549519	80549964	446	1	38	80549519	80549519	0.0463055	0.799874
chr2	85640692	85641278	CAPG	85640726	85641258	533	1	39	85640726	85640726	0.0509905	0.427328
chr2	95690738	95692487	MAL	95690763	95692466	1704	1	135	95690763	95690763	0.0259333	0.532219
chr2	96011087	96012736	KCNIP3	96011133	96012735	1603	1	192	96011133	96011133	0.0129129	0.606913
chr2	96675748	96676377	FAHD2CP	96675790	96676368	579	1	38	96675790	96675790	0.00982474	0.324672
chr2	97760538	97761087	FAHD2B	97760549	97761078	530	1	37	97760549	97760549	0.00450757	0.366237
chr2	102090366	102091115	RFX8	102090379	102091115	737	1	89	102090379	102090379	0.00608483	0.744909
chr2	105483583	105484382	POU3F3	105483604	105484370	767	1	54	105483604	105483604	0.120743	0.749849
chr2	127413412	127414561	GYPC	127413505	127414546	1042	1	75	127413505	127413505	0.0598888	0.334367
chr2	131185233	131186182	FAR2P2	131185242	131186161	920	1	64	131185242	131185242	0.0240853	0.500407
chr2	132559544	132559993	C2orf27B	132559546	132559989	444	1	21	132559546	132559546	0.0561843	0.43489
chr2	145210131	145210430	ZEB2-AS1	145210163	145210400	238	1	10	145210163	145210163	0.074916	0.655106
chr2	149644903	149646002	KIF5C	149645041	149646002	962	1	48	149645041	149645041	0.0326129	0.770547
chr2	160653956	160654905	CD302	160653974	160654890	917	1	85	160653974	160653974	0.0357789	0.327426
chr2	160760777	160761426	LY75-CD302	160760788	160761413	626	1	61	160760788	160760788	0.0352946	0.410584
chr2	162270782	162271531	TBR1	162270843	162271525	683	1	63	162270843	162270843	0.0250959	0.451269
chr2	162272982	162274081	TBR1	162273011	162274065	1055	1	52	162273011	162273011	0.0649075	0.562259
chr2	163696962	163697261	KCNH7	163697044	163697258	215	1	4	163697044	163697044	0.128925	0.520435
chr2	171568329	171569128	LINC01124	171568347	171569118	772	1	45	171568347	171568347	0.0713782	0.617583
chr2	171669824	171670123	GAD1	171669891	171670120	230	1	11	171669891	171669891	0.0460082	0.48789
chr2	175190974	175192223	LINC01305	175191001	175191949	949	0.813953	70	175191949	175192219	0.043664	0.387665
chr2	175594613	175595262	CHRNA1	175594630	175595254	625	1	45	175594630	175594630	0.0578989	0.532657
chr2	177039171	177039770	HOXD3	177039218	177039751	534	1	28	177039218	177039218	0.0621946	0.573781
chr2	182542714	182543813	CERKL	182542717	182543797	1081	1	61	182542717	182542717	0.105961	0.785855
chr2	183731133	183732210	FRZB	183731169	183732173	1005	1	59	183731169	183731169	0.0476256	0.497424
chr2	190043536	190044335	COL5A2	190043548	190044313	766	1	14	190043548	190043548	0.0800171	0.381361
chr2	201450250	201451349	AOX1	201450323	201451342	1020	1	60	201450323	201450323	0.0263572	0.533336
chr2	201983073	201983889	CFLAR	201983135	201983785	651	1	42	201983135	201983135	0.0641626	0.697415
chr2	206549722	206551271	NRP2	206549739	206551263	1525	1	121	206549739	206549739	0.0209359	0.551368
chr2	206628523	206628722	NRP2	206628529	206628714	186	1	12	206628529	206628529	0.100135	0.643825
chr2	208988985	208989484	CRYGC	208989024	208989469	446	1	30	208989024	208989024	0.0406827	0.67323
chr2	218621282	218621581	DIRC3	218621292	218621580	289	1	23	218621292	218621292	0.0508383	0.663236
chr2	219232381	219232880	CATIP	219232401	219232875	475	1	53	219232401	219232401	0.0324487	0.528464
chr2	219646359	219647208	CYP27A1	219646397	219647204	808	1	75	219646397	219646397	0.0757533	0.661139
chr2	220159209	220159908	MIR153-1	220159218	220159895	678	1	52	220159218	220159218	0.0618279	0.671318
chr2	220197220	220197619	RESP18	220197246	220197614	369	1	24	220197246	220197246	0.107644	0.447495
chr2	220282958	220283507	DES	220282977	220283505	529	1	62	220282977	220282977	0.0579174	0.751242
chr2	237476833	237477382	ACKR3	237476845	237477359	515	1	35	237476845	237476845	0.093854	0.736415
chr2	238600078	238601677	LRRFIP1	238600083	238601673	1591	1	146	238600083	238600083	0.0373038	0.6076
chr2	239140168	239140467	LINC02610	239140174	239140465	292	1	26	239140174	239140174	0.0518331	0.653194
chr2	241496983	241497582	DUSP28	241497007	241497575	569	1	66	241497007	241497007	0.0190344	0.362086
chr2	242742880	242743929	NEU4	242742890	242743917	1028	1	113	242742890	242742890	0.0210633	0.690162
chr20	1876286	1877535	SIRPA	1876613	1877502	890	0.814815	22	1876446	1876613	0.0673823	0.415788
chr20	2539363	2540012	TMC2	2539399	2539876	478	1	43	2539399	2539399	0.0235479	0.676881
chr20	3662339	3662988	ADAM33	3662348	3662971	624	1	63	3662348	3662348	0.0517257	0.758786
chr20	6032615	6033314	LRRN4	6032632	6033313	682	1	80	6032632	6032632	0.0269809	0.675439
chr20	16555444	16556143	KIF16B	16555519	16556108	590	1	39	16555519	16555519	0.00638436	0.492476
chr20	21488315	21491764	NKX2-2	21488372	21491741	3370	0.989744	193	21491741	21491746	0.0495495	0.406001
chr20	21693339	21696088	PAX1	21693407	21696064	2658	1	121	21693407	21693407	0.0489207	0.508843
chr20	25057862	25058761	VSX1	25057894	25058748	855	1	43	25057894	25057894	0.0551263	0.736476
chr20	25061847	25062946	VSX1	25061872	25062927	1056	1	105	25061872	25061872	0.0475997	0.549906
chr20	25565540	25566589	NINL	25565583	25566563	981	1	122	25565583	25565583	0.0189406	0.355143
chr20	33296864	33298213	TP53INP2	33296879	33298209	1331	1	119	33296879	33296879	0.0297683	0.490622
chr20	37074599	37075824	SNHG11	37075045	37075823	779	0.931034	54	37074631	37075045	0.0213383	0.316448
chr20	42135994	42137043	L3MBTL1	42136026	42137032	1007	1	96	42136026	42136026	0.0286509	0.45011
chr20	44002246	44002745	TP53TG5	44002259	44002722	464	1	28	44002259	44002259	0.0779611	0.754849
chr20	44098703	44099552	WFDC2	44098715	44099535	821	1	61	44098715	44098715	0.0267948	0.624946
chr20	44451527	44451776	TNNC2	44451540	44451769	230	1	17	44451540	44451540	0.06472	0.528219
chr20	44452727	44452976	TNNC2	44452747	44452968	222	1	20	44452747	44452747	0.104912	0.532841
chr20	44686631	44687030	NCOA5	44686643	44687006	364	1	41	44686643	44686643	0.0803149	0.824296
chr20	45191142	45191591	OCSTAMP	45191237	45191582	346	1	12	45191237	45191237	0.0875017	0.688127
chr20	51833453	51833869	TSHZ2	51833464	51833838	375	1	23	51833464	51833464	0.0650961	0.453802
chr20	62127475	62128024	EEF1A2	62127478	62128021	544	1	34	62127478	62127478	0.0400024	0.460351
chr20	62406430	62406829	SLC2A4RG	62406464	62406814	351	1	37	62406464	62406464	0.0635878	0.476389
chr21	32532770	32533219	KRTAP19-8	32532791	32533210	420	1	14	32532791	32532791	0.108803	0.436219
chr21	35266988	35267437	DONSON	35267017	35267426	410	1	17	35267017	35267017	0.0588547	0.377071
chr21	37442103	37442776	CBR1	37442141	37442765	625	1	69	37442141	37442141	0.00472522	0.575483
chr21	38352922	38353271	HLCS	38352928	38353271	344	1	34	38352928	38352928	0.0659341	0.580959
chr21	39047473	39047872	KCNJ6	39047497	39047855	359	1	26	39047497	39047497	0.0257392	0.467062
chr21	40760508	40760857	GET1	40760572	40760828	257	1	21	40760572	40760572	0.0297771	0.61261
chr21	41239203	41239402	PCP4	41239214	41239399	186	1	8	41239214	41239214	0.0820275	0.700876
chr21	42213381	42214180	DSCAM	42213395	42214161	767	1	43	42213395	42213395	0.0236805	0.607976
chr21	42797979	42798878	MX1	42797987	42798876	890	1	83	42797987	42797987	0.0309973	0.428497
chr21	47717586	47717935	YBEY	47717603	47717931	329	1	31	47717603	47717603	0.0659729	0.754406
chr22	17516910	17517209	CECR7	17516925	17517198	274	1	24	17516925	17516925	0.0702425	0.526523
chr22	18592936	18593935	TUBA8	18592949	18593927	979	1	86	18592949	18592949	0.0148552	0.565109
chr22	18923315	18924014	PRODH	18923330	18923986	657	1	66	18923330	18923330	0.0201545	0.739485
chr22	19510928	19512277	CLDN5	19510952	19512253	1302	1	144	19510952	19510952	0.0354437	0.735136
chr22	21311345	21312344	AIFM3	21311360	21312338	979	1	84	21311360	21311360	0.0235046	0.642187
chr22	21386393	21386998	SLC7A4	21386398	21386989	592	1	51	21386398	21386398	0.0246947	0.319183
chr22	21983505	21984504	YDJC	21983527	21984483	957	1	100	21983527	21983527	0.0096296	0.507581
chr22	23487168	23487967	RAB36	23487330	23487962	633	1	58	23487330	23487330	0.0130134	0.489525
chr22	23744545	23745094	ZDHHC8P1	23744570	23745092	523	1	66	23744570	23744570	0.0243792	0.699171
chr22	24114596	24115495	MMP11	24114690	24115466	777	1	76	24114690	24114690	0.0277186	0.456161
chr22	24180779	24181728	DERL3	24180812	24181713	902	1	78	24180812	24180812	0.0195003	0.72836
chr22	31480670	31481719	SMTN	31480694	31481695	1002	1	86	31480694	31480694	0.0183587	0.429686
chr22	38092610	38093209	NOL12	38092643	38093207	565	1	23	38092643	38092643	0.04572	0.624901
chr22	38453068	38453767	PICK1	38453075	38453751	677	1	43	38453075	38453075	0.0104688	0.553715
chr22	39784226	39784875	SYNGR1	39784316	39784869	554	1	46	39784316	39784316	0.0254928	0.524558
chr22	51195047	51195996	RPL23AP82	51195103	51195969	867	1	32	51195103	51195103	0.0505003	0.297188
chr3	10050626	10050925	NA	10050667	10050914	248	1	16	10050667	10050667	0.0842275	0.722633
chr3	38035494	38036093	VILL	38035554	38036060	507	1	38	38035554	38035554	0.0396784	0.654186
chr3	38080728	38081277	DLEC1	38080741	38081268	528	1	51	38080741	38080741	0.0427963	0.579257
chr3	38179787	38180686	MYD88	38179815	38180686	872	1	67	38179815	38179815	0.0613179	0.412273
chr3	46734595	46735511	ALS2CL	46734663	46735509	847	1	78	46734663	46734663	0.0342691	0.36425
chr3	46939949	46940448	PTH1R	46939973	46940439	467	1	53	46939973	46939973	0.0347123	0.760188
chr3	48632538	48633058	COL7A1	48632556	48633056	501	1	33	48632556	48632556	0.0296909	0.391365
chr3	48935832	48936478	SLC25A20	48935875	48936456	582	1	49	48935875	48935875	0.0258045	0.508783
chr3	49314141	49314790	C3orf62	49314150	49314777	628	1	43	49314150	49314150	0.058624	0.532886
chr3	49723795	49724593	MST1	49723803	49724587	785	1	63	49723803	49723803	0.0957125	0.733097
chr3	50382888	50383337	ZMYND10	50382898	50383309	412	1	41	50382898	50382898	0.0420802	0.67794
chr3	50402189	50402938	TMEM115	50402196	50402930	735	1	75	50402196	50402196	0.0428252	0.633785
chr3	57204177	57204526	IL17RD	57204197	57204520	324	1	22	57204197	57204197	0.0332036	0.419612
chr3	57529952	57530201	DNAH12	57529958	57530118	161	1	13	57529958	57529958	0.0174454	0.398433
chr3	62304274	62305173	PTPRG-AS1	62304295	62305172	878	1	62	62304295	62304295	0.0246637	0.399542
chr3	62354237	62354936	FEZF2	62354265	62354925	661	1	55	62354265	62354265	0.0390178	0.512328
chr3	68056442	68057391	TAFA1	68056509	68057390	882	1	45	68056509	68056509	0.0237656	0.684434
chr3	99355793	99357625	COL8A1	99355885	99357621	1737	1	53	99355885	99355885	0.0483838	0.498688
chr3	101567734	101569183	NFKBIZ	101567756	101569180	1425	1	156	101567756	101567756	0.0229933	0.567256
chr3	119298161	119299110	ADPRH	119298222	119299108	887	1	72	119298222	119298222	0.019345	0.489337
chr3	119528749	119529248	NR1I2	119528806	119529244	439	1	38	119528806	119528806	0.0162818	0.361739
chr3	124303351	124304100	UMPS	124303360	124304091	732	1	59	124303360	124303360	0.0478878	0.534511
chr3	125075814	125076663	ZNF148	125075895	125076648	754	1	52	125075895	125075895	0.0125933	0.549714
chr3	126113503	126113952	CFAP100	126113548	126113945	398	1	45	126113548	126113548	0.0271558	0.303807
chr3	127633894	127634443	KBTBD12	127633934	127634429	496	1	48	127633934	127633934	0.0432396	0.696359
chr3	127794338	127794987	SEC61A1	127794378	127794984	607	1	54	127794378	127794378	0.0218628	0.645022
chr3	129693324	129694773	TRH	129693350	129694769	1420	1	132	129693350	129693350	0.0400812	0.626245
chr3	131080682	131081275	NUDT16P1	131080691	131081255	565	1	48	131080691	131080691	0.0608044	0.50576
chr3	134369462	134370411	KY	134369473	134370373	901	1	80	134369473	134369473	0.0247445	0.553033
chr3	136537566	136539165	SLC35G2	136537580	136539164	1585	1	123	136537580	136537580	0.0176681	0.456025
chr3	139257879	139258977	RBP1	139257901	139258975	1075	1	86	139257901	139257901	0.0338992	0.765472
chr3	139396215	139396964	NMNAT3	139396279	139396963	685	1	62	139396279	139396279	0.0250955	0.541434
chr3	146187126	146187775	PLSCR2	146187134	146187576	443	1	27	146187576	146187757	0.0478126	0.360086
chr3	149375215	149376714	WWTR1-AS1	149375252	149376327	1076	0.873684	83	149376327	149376706	0.0320688	0.53051
chr3	157217263	157217862	VEPH1	157217275	157217858	584	1	19	157217275	157217275	0.0856042	0.705988
chr3	158449574	158450573	RARRES1	158449660	158450552	893	1	97	158449660	158449660	0.00831928	0.357057
chr3	160166773	160167922	TRIM59	160166834	160167921	1088	1	63	160166834	160166834	0.0336617	0.341892
chr3	169529389	169530788	LRRC34	169529491	169530783	1293	1	78	169529491	169529491	0.0239315	0.323294
chr3	170746068	170746417	SLC2A2	170746084	170746409	326	1	21	170746084	170746084	0.0857948	0.689912
chr3	181413975	181414224	SOX2	181413986	181414219	234	1	12	181413986	181413986	0.111166	0.757746
chr3	182896512	182897561	LAMP3	182896547	182897557	1011	1	86	182896547	182896547	0.0201557	0.461337
chr3	182970903	182972452	B3GNT5	182970925	182972444	1520	1	170	182970925	182970925	0.0643906	0.702626
chr3	186334794	186335243	AHSG	186334909	186335233	325	1	19	186334909	186334909	0.0266595	0.43337
chr3	186856944	186857793	RPL39L	186856958	186857788	831	1	67	186856958	186856958	0.0231763	0.420541
chr3	187387851	187388250	SST	187387915	187388240	326	1	28	187387915	187387915	0.0400064	0.758781
chr3	193720777	193721326	LINC02026	193720817	193721290	474	1	39	193720817	193720817	0.0165282	0.75051
chr3	194118684	194119083	GP5	194118694	194119060	367	1	34	194118694	194118694	0.147356	0.641989
chr4	3464853	3465302	DOK7	3464870	3465300	431	1	51	3464870	3464870	0.0292673	0.540648
chr4	4576653	4577502	STX18-AS1	4576677	4577490	814	1	74	4576677	4576677	0.0210255	0.627164
chr4	40751808	40752957	NSUN7	40751843	40752947	1105	1	94	40751843	40751843	0.0226632	0.481353
chr4	41218243	41218942	APBB2	41218288	41218904	617	1	50	41218288	41218288	0.0160274	0.282181
chr4	48491940	48492639	ZAR1	48491968	48492628	661	1	73	48491968	48491968	0.043514	0.733463
chr4	54975658	54976157	GSX2	54975762	54976157	396	1	30	54975762	54975762	0.0764393	0.70845
chr4	57371536	57372766	ARL9	57371583	57372748	1166	1	76	57371583	57371583	0.0373291	0.736372
chr4	75718925	75720077	BTC	75719102	75720055	954	0.938462	61	75718974	75719102	0.0488341	0.319412
chr4	76555219	76556068	CDKL2	76555239	76556067	829	1	58	76555239	76555239	0.0140247	0.37737
chr4	86396017	86396967	ARHGAP24	86396050	86396955	906	1	42	86396050	86396050	0.0263345	0.460153
chr4	122077906	122078505	TNIP3	122078107	122078505	399	0.962963	26	122078041	122078107	0.0278435	0.27454
chr4	139163381	139163780	SLC7A11	139163429	139163780	352	1	6	139163429	139163429	0.0610667	0.375152
chr4	140586930	140587429	MGST2	140586953	140587406	454	1	20	140586953	140586953	0.083204	0.648099
chr4	140736940	140737689	MGST2	140737040	140737679	640	1	21	140737040	140737040	0.0949486	0.428094
chr4	144480212	144480861	GUSBP5	144480235	144480851	617	1	50	144480235	144480235	0.0273056	0.402999
chr4	152329728	152330427	FAM160A1	152329761	152330408	648	1	65	152329761	152329761	0.015508	0.610164
chr4	155253958	155254601	DCHS2	155253991	155254599	609	1	44	155253991	155253991	0.0447425	0.435876
chr4	159131329	159132278	TMEM144	159131393	159132240	848	1	33	159131393	159131393	0.0457252	0.591461
chr4	175132786	175133435	CEP44	175132818	175133414	597	1	26	175132818	175132818	0.0764319	0.424118
chr4	185089564	185089947	ENPP6	185089619	185089938	320	1	21	185089619	185089619	0.0391219	0.579919
chr5	2743321	2743570	IRX2	2743346	2743569	224	1	19	2743346	2743346	0.0943526	0.733171
chr5	2749792	2749991	IRX2	2749803	2749986	184	1	21	2749803	2749803	0.117648	0.733527
chr5	11384730	11386524	CTNND2	11384736	11385574	839	0.872881	103	11385574	11386456	0.0312414	0.333843
chr5	35617721	35618470	SPEF2	35617730	35618433	704	1	47	35617730	35617730	0.0191294	0.401503
chr5	37834577	37835176	GDNF	37834631	37835168	538	1	54	37834631	37834631	0.0327635	0.765568
chr5	37836630	37839579	GDNF	37836665	37839575	2911	1	185	37836665	37836665	0.0289314	0.690311
chr5	42991990	42993181	LOC648987	42992042	42993055	1014	0.923077	84	42993055	42993178	0.0517649	0.374635
chr5	43018070	43018769	LOC648987	43018084	43018753	670	1	67	43018084	43018084	0.0613882	0.690074
chr5	54516263	54517112	MCIDAS	54516276	54517076	801	1	62	54516276	54516276	0.0632329	0.316449
chr5	54518650	54519299	MCIDAS	54518698	54519298	601	1	38	54518698	54518698	0.06284	0.563913
chr5	60921061	60921810	C5orf64	60921084	60921808	725	1	40	60921084	60921084	0.0388018	0.698285
chr5	74907045	74907994	ANKDD1B	74907124	74907982	859	1	54	74907124	74907124	0.0301144	0.366764
chr5	76373016	76373765	SNORA47	76373028	76373761	734	1	100	76373028	76373028	0.0157671	0.738864
chr5	76934373	76935072	OTP	76934377	76935065	689	1	49	76934377	76934377	0.070612	0.393249
chr5	80255881	80257230	RASGRF2	80255905	80257218	1314	1	148	80255905	80255905	0.0159729	0.389068
chr5	125930342	125931291	ALDH7A1	125930363	125931283	921	1	55	125930363	125930363	0.0165453	0.370688
chr5	126625740	126626889	MEGF10	126625777	126626889	1113	1	77	126625777	126625777	0.0315352	0.480352
chr5	132155482	132156131	SOWAHA	132155494	132155960	467	1	15	132155960	132156122	0.130329	0.48792
chr5	134374462	134376561	PITX1	134374470	134376558	2089	1	175	134374470	134374470	0.0461423	0.310214
chr5	134526748	134527397	C5orf66-AS2	134526758	134527387	630	1	50	134526758	134526758	0.0518566	0.560984
chr5	137224865	137225264	PKD2L2	137224889	137225248	360	1	40	137224889	137224889	0.0450523	0.717483
chr5	140011910	140012659	CD14	140011938	140012631	694	1	58	140011938	140011938	0.0617697	0.746581
chr5	141030676	141031294	FCHSD1	141030717	141031209	493	1	43	141030717	141030717	0.0590956	0.536227
chr5	141228815	141230564	PCDH1	141228871	141230531	1661	1	108	141228871	141228871	0.0275612	0.684681
chr5	158531392	158532791	EBF1	158531412	158532789	1378	1	78	158531412	158531412	0.0907594	0.507176
chr5	176045962	176046811	GPRIN1	176046007	176046809	803	1	60	176046007	176046007	0.050145	0.419597
chr6	710597	711446	EXOC2	710633	711437	805	1	51	710633	710633	0.0236186	0.508519
chr6	1624946	1625645	FOXC1	1624959	1625631	673	1	53	1624959	1624959	0.0626123	0.517344
chr6	2875506	2876755	SERPINB9P1	2875584	2876746	1163	1	81	2875584	2875584	0.0380078	0.38239
chr6	2903030	2903579	SERPINB9	2903043	2903575	533	1	49	2903043	2903043	0.0335373	0.746923
chr6	5998970	5999719	NRN1	5999049	5999714	666	1	44	5999049	5999049	0.067085	0.579618
chr6	6320373	6321072	F13A1	6320390	6321061	672	1	29	6320390	6320390	0.0802107	0.670146
chr6	10886769	10887368	GCM2	10886800	10887367	568	1	40	10886800	10886800	0.0728242	0.686389
chr6	17102027	17102676	STMND1	17102048	17102653	606	1	48	17102048	17102048	0.0277885	0.46331
chr6	26017501	26018150	H1-1	26017513	26018127	615	1	38	26017513	26017513	0.0454408	0.74218
chr6	26188689	26189588	H4C4	26188722	26189430	709	1	48	26188722	26188722	0.0163675	0.766193
chr6	26240464	26241463	H4C6	26240505	26241451	947	1	55	26240505	26240505	0.0372698	0.489258
chr6	27107137	27107336	H4C9	27107145	27107336	192	1	22	27107145	27107145	0.103974	0.760465
chr6	27463092	27463691	ZNF184	27463149	27463673	525	1	32	27463149	27463149	0.0437975	0.306977
chr6	27858150	27859149	H3C12	27858171	27859113	943	1	57	27858171	27858171	0.0436556	0.45715
chr6	28129384	28129583	ZNF192P1	28129395	28129564	170	1	17	28129395	28129395	0.0970053	0.617091
chr6	28920947	28921846	GPX6	28920971	28921805	835	1	26	28920971	28920971	0.0534781	0.307999
chr6	29974224	29975173	GPX6	29974248	29975156	909	1	82	29974248	29974248	0.0376191	0.758386
chr6	30042326	30043425	GPX6	30042385	30043420	1036	1	82	30042385	30042385	0.0939176	0.591985
chr6	30711828	30712527	HLA-DRB5	30711835	30712517	683	1	51	30711835	30711835	0.0391402	0.714279
chr6	33084419	33085318	BAK1	33084449	33085288	840	1	34	33084449	33084449	0.0302497	0.340721
chr6	33244677	33245426	BAK1	33244689	33245397	709	1	76	33244689	33244689	0.00574118	0.365202
chr6	33739133	33739582	LEMD2	33739309	33739558	250	0.961538	25	33739293	33739309	0.0729264	0.330646
chr6	38682857	38683206	DNAH8	38682907	38683205	299	1	28	38682907	38682907	0.0284814	0.448983
chr6	40995570	40996119	TSPO2	40995643	40996109	467	1	29	40995643	40995643	0.0326938	0.492622
chr6	41651104	41651703	MDFI	41651113	41651672	560	1	40	41651113	41651113	0.0525518	0.348739
chr6	42694290	42695039	ATP6V0CP3	42694576	42695034	459	0.815789	31	42694321	42694576	0.0872258	0.612437
chr6	42928154	42928803	GNMT	42928200	42928801	602	1	57	42928200	42928200	0.0719274	0.793304
chr6	43969904	43970853	C6orf223	43969930	43970852	923	1	98	43969930	43969930	0.0292333	0.541014
chr6	56111812	56112511	COL21A1	56111814	56112498	685	1	34	56111814	56111814	0.0436079	0.749071
chr6	58141732	58142081	GUSBP4	58141760	58142044	285	1	13	58141760	58141760	0.0966923	0.476449
chr6	72892167	72892916	RIMS1	72892190	72892901	712	1	84	72892190	72892190	0.0335232	0.715228
chr6	74161068	74161967	CGAS	74161091	74161954	864	1	80	74161091	74161091	0.0307557	0.303034
chr6	75911579	75912178	COL12A1	75911583	75912152	570	1	43	75911583	75911583	0.0511426	0.65919
chr6	80579351	80579649	LINC01621	80579376	80579649	274	1	19	80579376	80579376	0.0231495	0.734124
chr6	84140379	84141028	ME1	84140419	84140997	579	1	59	84140419	84140419	0.0155534	0.533855
chr6	108454778	108455598	NR2E1	108454859	108455587	729	1	45	108454859	108454859	0.0702131	0.514115
chr6	108478586	108479335	NR2E1	108478590	108479321	732	1	68	108478590	108478590	0.0398718	0.565252
chr6	108489649	108490048	NR2E1	108489656	108490045	390	1	34	108489656	108489656	0.0922271	0.775065
chr6	116783082	116783696	CALHM6	116783105	116783677	573	1	73	116783105	116783105	0.0222422	0.355915
chr6	134499132	134500065	HMGA1P7	134499189	134500065	877	1	36	134499189	134499189	0.0273864	0.756477
chr6	159125246	159125695	SYTL3	159125257	159125680	424	1	29	159125257	159125257	0.032319	0.478331
chr6	166298395	166298703	LINC00602	166298427	166298674	248	1	15	166298427	166298427	0.0391073	0.480509
chr6	169613010	169613409	THBS2	169613053	169613372	320	1	31	169613053	169613053	0.00821839	0.743641
chr7	6543000	6544349	DAGLB	6543024	6544329	1306	1	98	6543024	6543024	0.0209435	0.483307
chr7	12442802	12443801	VWDE	12442889	12443796	908	1	55	12442889	12442889	0.0174558	0.56925
chr7	22539517	22540016	STEAP1B	22539557	22540006	450	1	44	22539557	22539557	0.0308709	0.598771
chr7	25642693	25643142	RNU6-16P	25642703	25643141	439	1	32	25642703	25642703	0.0578963	0.406392
chr7	39124950	39125599	POU6F2	39125012	39125584	573	1	11	39125012	39125012	0.0708436	0.704941
chr7	44349248	44349697	CAMK2B	44349281	44349685	405	1	49	44349281	44349281	0.0301163	0.566909
chr7	47576512	47577261	TNS3	47576526	47577251	726	1	78	47576526	47576526	0.029145	0.558954
chr7	50132129	50132778	ZPBP	50132228	50132778	551	1	28	50132228	50132228	0.0869954	0.556419
chr7	72722269	72722968	NSUN5	72722304	72722966	663	1	62	72722304	72722304	0.0182097	0.382202
chr7	77648446	77650145	PHTF2	77648454	77650047	1594	1	150	77648454	77648454	0.0510258	0.778872
chr7	83277751	83278400	SEMA3E	83277764	83278390	627	1	22	83277764	83277764	0.0209123	0.694619
chr7	105649986	105650385	SYPL1	105649988	105650379	392	1	24	105649988	105649988	0.0340567	0.496525
chr7	117119511	117120260	CFTR	117119534	117120257	724	1	45	117119534	117119534	0.0231549	0.660373
chr7	123172491	123173229	IQUB	123172567	123173222	656	1	36	123172567	123172567	0.027315	0.490968
chr7	128509109	128510158	ATP6V1FNB	128509158	128510145	988	1	110	128509158	128509158	0.0162648	0.692958
chr7	130419312	130419711	KLF14	130419330	130419703	374	1	17	130419330	130419330	0.0740171	0.390791
chr7	150020104	150020953	ACTR3C	150020125	150020949	825	1	74	150020125	150020125	0.0325354	0.767944
chr7	150038225	150038824	RARRES2	150038252	150038760	509	1	41	150038252	150038252	0.0657378	0.810435
chr7	150710733	150711182	ATG9B	150710760	150711165	406	1	44	150710760	150710760	0.0382791	0.487221
chr7	154001715	154002564	DPP6	154001859	154002553	695	1	48	154001859	154001859	0.0275792	0.512619
chr7	155325701	155326750	CNPY1	155325740	155326743	1004	1	69	155325740	155325740	0.0296199	0.438531
chr7	155596253	155598702	SHH	155596288	155598691	2404	1	194	155596288	155596288	0.0243371	0.724569
chr7	158823218	158823867	LINC00689	158823242	158823845	604	1	54	158823242	158823242	0.0379017	0.682327
chr8	1949175	1950324	KBTBD11	1949219	1950324	1106	1	165	1949219	1949219	0.0191172	0.496494
chr8	10588490	10589089	C8orf74	10588516	10589079	564	1	46	10588516	10588516	0.0718837	0.340898
chr8	12081443	12081642	FAM86B1	12081461	12081614	154	1	7	12081461	12081461	0.0670243	0.503023
chr8	21881450	21882749	NPM2	21881510	21882741	1232	1	82	21881510	21881510	0.0163345	0.719565
chr8	26469049	26469298	DPYSL2	26469139	26469274	136	1	4	26469139	26469139	0.10131	0.615223
chr8	38964990	38965339	ADAM32	38965014	38965330	317	1	38	38965014	38965014	0.0874797	0.748082
chr8	41685581	41686580	NKX6-3	41685606	41686575	970	1	70	41685606	41685606	0.0445949	0.477512
chr8	41733349	41733848	ANK1	41733364	41733838	475	1	58	41733364	41733364	0.0405874	0.66603
chr8	57360426	57360775	PENK	57360556	57360770	215	1	19	57360556	57360556	0.0532647	0.477143
chr8	59057862	59058761	FAM110B	59058030	59058743	714	1	52	59058030	59058030	0.0163752	0.458423
chr8	61325056	61325405	RAB2A	61325124	61325399	276	1	15	61325124	61325124	0.066958	0.741686
chr8	65289064	65290313	MIR124-2	65289108	65290308	1201	1	58	65289108	65289108	0.0542366	0.754757
chr8	77585226	77586875	ZFHX4	77585244	77586869	1626	1	66	77585244	77585244	0.0919529	0.77491
chr8	80695830	80696629	HEY1	80695836	80696611	776	1	66	80695836	80695836	0.0245333	0.626611
chr8	81152857	81153206	MIR5708	81152893	81153199	307	1	20	81152893	81152893	0.028203	0.711727
chr8	81599434	81599737	ZNF704	81599444	81599732	289	1	25	81599444	81599444	0.115334	0.826652
chr8	82192587	82193886	FABP5	82192593	82193886	1294	1	101	82192593	82192593	0.00735465	0.667471
chr8	82644465	82644964	CHMP4C	82644505	82644949	445	1	32	82644505	82644505	0.0930975	0.656202
chr8	101118107	101118656	RGS22	101118126	101118654	529	1	65	101118126	101118126	0.0283297	0.424161
chr8	101661585	101661983	SNX31	101661611	101661976	366	1	42	101661611	101661611	0.0362905	0.701381
chr8	120650705	120651854	ENPP2	120650743	120651849	1107	1	22	120650743	120650743	0.0558845	0.554215
chr8	130995933	130996332	MIR5194	130995962	130996306	345	1	28	130995962	130995962	0.0699407	0.622129
chr8	134465561	134465872	ST3GAL1	134465663	134465863	201	1	14	134465663	134465663	0.0472479	0.642559
chr8	145747669	145748418	LRRC24	145747724	145748393	670	1	103	145747724	145747724	0.0335111	0.463754
chr9	116722	117821	FOXD4	116749	117821	1073	1	83	116749	116749	0.0664073	0.492747
chr9	4666077	4666776	SPATA6L	4666172	4666766	595	1	37	4666172	4666172	0.0090673	0.695892
chr9	21968281	21968780	CDKN2A-DT	21968320	21968762	443	1	35	21968320	21968320	0.0742203	0.580459
chr9	34380736	34381285	MYORG	34380744	34381279	536	1	50	34380744	34380744	0.0193052	0.792547
chr9	72658550	72659499	MAMDC2	72658623	72659495	873	1	59	72658623	72658623	0.0413369	0.538404
chr9	86571155	86572154	C9orf64	86571176	86572122	947	1	72	86571176	86571176	0.0302972	0.544476
chr9	87568984	87569333	NTRK2	87569075	87569297	223	1	13	87569075	87569075	0.0313808	0.788963
chr9	98789662	98789911	LINC00092	98789669	98789911	243	1	29	98789669	98789669	0.0764517	0.767883
chr9	100069460	100069759	CCDC180	100069503	100069753	251	1	18	100069503	100069503	0.0438833	0.819835
chr9	110253070	110253769	KLF4	110253079	110253759	681	1	30	110253079	110253079	0.0921893	0.548986
chr9	116138779	116139578	HDHD3	116138848	116139563	716	1	68	116138848	116138848	0.014676	0.38926
chr9	126779651	126780950	LHX2	126779686	126780940	1255	1	117	126779686	126779686	0.0272304	0.556365
chr9	129160775	129161024	NRON	129160882	129161013	132	1	15	129160882	129160882	0.0638627	0.819005
chr9	130461503	130461952	CFAP157	130461544	130461917	374	1	31	130461544	130461544	0.0162103	0.524821
chr9	134283094	134283443	PRRC2B	134283126	134283442	317	1	10	134283126	134283126	0.083243	0.518167
chr9	135134673	135134888	SETX	135134720	135134881	162	1	12	135134720	135134720	0.0145183	0.502164
chr9	135461203	135462802	BARHL1	135461214	135462797	1584	1	105	135461214	135461214	0.0659267	0.3788
chr9	136523688	136524337	DBH-AS1	136523712	136524319	608	1	34	136523712	136523712	0.0667765	0.67774
